# Supplementary material for: Tris{N-[(anthracen-9-yl)methyl­ene­amino]thio­ureato}cobalt(III) tetra­hydrate
Source: Acta Crystallogr Sect E Struct Rep Online. 2008 Oct 4;64(Pt 11):m1355–6. doi: 10.1107/S1600536808031425 (PMC2959531; doi:10.1107/S1600536808031425)
Supplement: Supplementary file 1 [file e-64-m1355-sup1.cif]

##############################################################################
###                                                                        ###
###        Electronic paper (Acta Crystallographica Section E)             ###
###                                                                        ###
##############################################################################
#                                                                            #
# This CIF contains the data in a paper accepted for publication in Acta     #
# Crystallographica Section E. It conforms to the requirements of Notes      #
# for Authors for Section E, and has been peer reviewed under the auspices   #
# of the IUCr Commission on Journals.                                        #
#                                                                            #
# Full details of the Crystallographic Information File format               #
# are given in the paper "The Crystallographic Information File (CIF):       #
# a New Standard Archive File for Crystallography" by S. R. Hall, F. H.      #
# Allen and I. D. Brown [Acta Cryst. (1991), A47, 655-685].                  #
#                                                                            #
# The current version of the core CIF dictionary is obtainable from          #
# ftp://ftp.iucr.org/pub/cif_core.dic. The current version number is 2.4.    #
#                                                                            #
# Software is freely available for graphical display of the structure(s) in  #
# this CIF.  For information consult the CIF home page http://www.iucr.org/  #
# cif/home.html                                                              #
#                                                                            #
# This file may be used for bona fide research purposes within the           #
# scientific community so long as proper attribution is given to the journal # 
# article from which it was obtained.                                        #
#                                                                            #
##############################################################################
                                             
data_I
_audit_creation_method     SHELXL97
_chemical_name_systematic
;
Tris{N-[(anthracen-9-yl)methyleneamino]thioureato}cobalt(III) tetrahydrate
;
_chemical_name_common     ?
_chemical_formula_moiety     'C48 H36 Co N9 S3 , 4H2 O'
_chemical_formula_sum     'C48 H44 Co N9 O4 S3'
_chemical_formula_iupac     '[Co (C16 H12 N3 S)3] , 4H2 O'
_chemical_formula_weight     966.03
_chemical_melting_point     ?
_symmetry_cell_setting     triclinic
_symmetry_space_group_name_H-M     'P -1'
_symmetry_space_group_name_Hall     '-P 1'
loop_
    _symmetry_equiv_pos_as_xyz
    'x, y, z'
    '-x, -y, -z'
_cell_length_a     9.8907(19)
_cell_length_b     17.073(3)
_cell_length_c     17.511(4)
_cell_angle_alpha     91.315(7)
_cell_angle_beta     99.920(6)
_cell_angle_gamma     93.972(6)
_cell_volume     2903.9(10)
_cell_formula_units_Z     2
_cell_measurement_reflns_used     5672
_cell_measurement_theta_min     2.11
_cell_measurement_theta_max     25.11
_cell_measurement_temperature     291(2)
_exptl_crystal_description     block
_exptl_crystal_colour     'dark brown'
_exptl_crystal_size_max     0.28
_exptl_crystal_size_mid     0.22
_exptl_crystal_size_min     0.20
_exptl_crystal_density_diffrn     1.105
_exptl_crystal_density_meas     ?
_exptl_crystal_density_method     'not measured'
_exptl_crystal_F_000     1004
_exptl_absorpt_coefficient_mu     0.447
_exptl_absorpt_correction_type     multi-scan
_exptl_absorpt_process_details     '(SADABS; Bruker, 2000)'
_exptl_absorpt_correction_T_min     0.8856
_exptl_absorpt_correction_T_max     0.9163
_exptl_special_details
;
;
_diffrn_ambient_temperature     291(2)
_diffrn_radiation_type     MoK\a
_diffrn_radiation_wavelength     0.71073
_diffrn_radiation_source     'fine-focus sealed tube'
_diffrn_radiation_monochromator     graphite
_diffrn_measurement_device_type     'Bruker SMART APEX CCD'
_diffrn_measurement_method     '\f and \w'
_diffrn_detector_area_resol_mean     ?
_diffrn_reflns_number     36568
_diffrn_reflns_av_R_equivalents     0.0535
_diffrn_reflns_av_sigmaI/netI     0.0637
_diffrn_reflns_theta_min     1.18
_diffrn_reflns_theta_max     26.00
_diffrn_reflns_theta_full     26.00
_diffrn_measured_fraction_theta_max     0.986
_diffrn_measured_fraction_theta_full     0.986
_diffrn_reflns_limit_h_min     -11
_diffrn_reflns_limit_h_max     12
_diffrn_reflns_limit_k_min     -21
_diffrn_reflns_limit_k_max     21
_diffrn_reflns_limit_l_min     -21
_diffrn_reflns_limit_l_max     19
_diffrn_standards_number     ?
_diffrn_standards_interval_count     ?
_diffrn_standards_interval_time     ?
_diffrn_standards_decay_%     ?
_refine_special_details
;
Refinement of <i>F</i>^2^ against ALL reflections. The weighted <i>R</i>-factor
<i>wR</i> and goodness of fit <i>S</i> are based on <i>F</i>^2^, conventional
<i>R</i>-factors <i>R</i> are based on <i>F</i>, with <i>F</i> set to zero for
negative <i>F</i>^2^. The threshold expression of <i>F</i>^2^ >
\s(<i>F</i>^2^) is used only for calculating <i>R</i>-factors(gt) <i>etc</i>.
and is not relevant to the choice of reflections for refinement.
<i>R</i>-factors based on <i>F</i>^2^ are statistically about twice as large
as those based on <i>F</i>, and <i>R</i>- factors based on ALL data will be
even larger.
;
_reflns_number_total     11268
_reflns_number_gt     8244
_reflns_threshold_expression     I>2\s(I)
_refine_ls_structure_factor_coef     Fsqd
_refine_ls_matrix_type     full
_refine_ls_R_factor_all     0.0770
_refine_ls_R_factor_gt     0.0570
_refine_ls_wR_factor_gt     0.1270
_refine_ls_wR_factor_ref     0.1318
_refine_ls_goodness_of_fit_ref     1.036
_refine_ls_restrained_S_all     1.036
_refine_ls_number_reflns     11268
_refine_ls_number_parameters     723
_refine_ls_number_restraints     0
_refine_ls_hydrogen_treatment     mixed
_refine_ls_weighting_scheme     calc
_refine_ls_weighting_details
       'calc w = 1/[\s^2^(Fo^2^)+(0.0616P)^2^+1.0884P] where P=(Fo^2^+2Fc^2^)/3'
_atom_sites_solution_hydrogens     geom
_atom_sites_solution_primary     direct
_atom_sites_solution_secondary     difmap
_refine_ls_shift/su_max     0.000
_refine_ls_shift/su_mean     0.000
_refine_diff_density_max     0.901
_refine_diff_density_min     -0.919
_refine_ls_extinction_method     none
_refine_ls_extinction_coef     ?
loop_
    _atom_type_symbol
    _atom_type_description
    _atom_type_scat_dispersion_real
    _atom_type_scat_dispersion_imag
    _atom_type_scat_source
    'C' 'C' 0.0033 0.0016
                         'International Tables Vol C Tables 4.2.6.8 and 6.1.1.4'
    'H' 'H' 0.0000 0.0000
                         'International Tables Vol C Tables 4.2.6.8 and 6.1.1.4'
    'N' 'N' 0.0061 0.0033
                         'International Tables Vol C Tables 4.2.6.8 and 6.1.1.4'
    'O' 'O' 0.0106 0.0060
                         'International Tables Vol C Tables 4.2.6.8 and 6.1.1.4'
    'S' 'S' 0.1246 0.1234
                         'International Tables Vol C Tables 4.2.6.8 and 6.1.1.4'
    'Co' 'Co' 0.3494 0.9721
                         'International Tables Vol C Tables 4.2.6.8 and 6.1.1.4'
_computing_data_collection     'SMART (Bruker, 2000)'
_computing_cell_refinement     'SAINT (Bruker, 2000)'
_computing_data_reduction     'SAINT (Bruker, 2000)'
_computing_structure_solution     'SHELXS97 (Sheldrick, 2008)'
_computing_structure_refinement     'SHELXL97 (Sheldrick, 2008)'
_computing_molecular_graphics     'SHELXTL (Sheldrick, 2008)'
_computing_publication_material     'SHELXTL (Sheldrick, 2008)'
loop_
    _atom_site_type_symbol
    _atom_site_label
    _atom_site_fract_x
    _atom_site_fract_y
    _atom_site_fract_z
    _atom_site_U_iso_or_equiv
    _atom_site_adp_type
    _atom_site_calc_flag
    _atom_site_refinement_flags
    _atom_site_occupancy
    _atom_site_disorder_assembly
    _atom_site_disorder_group
    C C1 -0.0004(4) 0.49552(19) 0.37467(18) 0.0451(8) Uani d . 1 . .
    C C2 0.1076(3) 0.44401(18) 0.37149(18) 0.0414(7) Uani d . 1 . .
    C C3 0.2263(4) 0.4681(2) 0.3450(2) 0.0495(8) Uani d . 1 . .
    H H3 0.2351 0.5178 0.3249 0.059 Uiso calc R 1 . .
    C C4 0.3333(4) 0.4189(2) 0.3479(2) 0.0504(8) Uani d . 1 . .
    H H4 0.4131 0.4355 0.3296 0.060 Uiso calc R 1 . .
    C C5 0.3203(4) 0.3449(2) 0.3783(2) 0.0605(10) Uani d . 1 . .
    H H5 0.3914 0.3118 0.3799 0.073 Uiso calc R 1 . .
    C C6 0.2032(4) 0.3201(2) 0.4062(2) 0.0525(9) Uani d . 1 . .
    H H6 0.1958 0.2707 0.4270 0.063 Uiso calc R 1 . .
    C C7 0.0951(4) 0.3695(2) 0.40299(18) 0.0464(8) Uani d . 1 . .
    C C8 -0.0213(4) 0.34682(19) 0.4339(2) 0.0501(9) Uani d . 1 . .
    H H8 -0.0299 0.2963 0.4521 0.060 Uiso calc R 1 . .
    C C9 -0.1257(4) 0.39649(19) 0.4390(2) 0.0507(9) Uani d . 1 . .
    C C10 -0.2356(4) 0.3693(2) 0.4739(2) 0.0557(10) Uani d . 1 . .
    H H10 -0.2434 0.3185 0.4914 0.067 Uiso calc R 1 . .
    C C11 -0.3298(4) 0.4211(2) 0.4807(2) 0.0638(11) Uani d . 1 . .
    H H11 -0.4033 0.4055 0.5050 0.077 Uiso calc R 1 . .
    C C12 -0.3229(4) 0.4970(2) 0.4532(2) 0.0530(9) Uani d . 1 . .
    H H12 -0.3924 0.5298 0.4581 0.064 Uiso calc R 1 . .
    C C13 -0.2153(4) 0.5235(2) 0.4192(2) 0.0504(8) Uani d . 1 . .
    H H13 -0.2087 0.5748 0.4028 0.060 Uiso calc R 1 . .
    C C14 -0.1148(4) 0.47218(18) 0.40945(18) 0.0424(7) Uani d . 1 . .
    C C15 0.0225(3) 0.57617(17) 0.34798(17) 0.0354(6) Uani d . 1 . .
    H H15 0.1031 0.6045 0.3716 0.043 Uiso calc R 1 . .
    C C16 -0.2661(3) 0.61425(16) 0.22101(18) 0.0339(6) Uani d . 1 . .
    C C17 -0.0070(3) 0.93633(15) 0.14856(15) 0.0295(6) Uani d . 1 . .
    C C18 -0.1222(3) 0.98154(16) 0.15258(17) 0.0344(6) Uani d . 1 . .
    C C19 -0.2345(3) 0.95054(17) 0.18427(19) 0.0401(7) Uani d . 1 . .
    H H19 -0.2348 0.9001 0.2032 0.048 Uiso calc R 1 . .
    C C20 -0.3452(4) 0.9954(2) 0.1873(2) 0.0496(8) Uani d . 1 . .
    H H20 -0.4196 0.9750 0.2084 0.060 Uiso calc R 1 . .
    C C21 -0.3457(4) 1.07082(19) 0.1590(2) 0.0496(8) Uani d . 1 . .
    H H21 -0.4208 1.1004 0.1603 0.060 Uiso calc R 1 . .
    C C22 -0.2347(4) 1.1015(2) 0.1289(2) 0.0521(9) Uani d . 1 . .
    H H22 -0.2343 1.1522 0.1107 0.062 Uiso calc R 1 . .
    C C23 -0.1224(3) 1.05713(18) 0.12542(19) 0.0419(7) Uani d . 1 . .
    C C24 -0.0095(4) 1.08603(19) 0.08854(19) 0.0464(8) Uani d . 1 . .
    H H24 -0.0109 1.1357 0.0678 0.056 Uiso calc R 1 . .
    C C25 0.0994(4) 1.0419(2) 0.08340(19) 0.0481(8) Uani d . 1 . .
    C C26 0.2076(4) 1.0709(2) 0.0464(2) 0.0522(9) Uani d . 1 . .
    H H26 0.2044 1.1202 0.0250 0.063 Uiso calc R 1 . .
    C C27 0.3174(4) 1.0272(2) 0.0417(2) 0.0516(9) Uani d . 1 . .
    H H27 0.3883 1.0480 0.0179 0.062 Uiso calc R 1 . .
    C C28 0.3252(3) 0.95342(19) 0.07113(19) 0.0458(8) Uani d . 1 . .
    H H28 0.3994 0.9241 0.0667 0.055 Uiso calc R 1 . .
    C C29 0.2176(4) 0.92301(19) 0.1084(2) 0.0462(8) Uani d . 1 . .
    H H29 0.2224 0.8737 0.1298 0.055 Uiso calc R 1 . .
    C C30 0.1043(3) 0.96635(17) 0.11354(17) 0.0377(7) Uani d . 1 . .
    C C31 -0.0046(3) 0.85530(15) 0.17471(16) 0.0285(6) Uani d . 1 . .
    H H31 -0.0042 0.8168 0.1363 0.034 Uiso calc R 1 . .
    C C32 -0.0260(3) 0.86221(17) 0.36530(18) 0.0384(7) Uani d . 1 . .
    C C33 0.0539(3) 0.61759(16) 0.04899(16) 0.0329(6) Uani d . 1 . .
    C C34 -0.0004(3) 0.64474(17) -0.02610(18) 0.0388(7) Uani d . 1 . .
    C C35 -0.1012(3) 0.69926(18) -0.0367(2) 0.0460(8) Uani d . 1 . .
    H H35 -0.1346 0.7194 0.0056 0.055 Uiso calc R 1 . .
    C C36 -0.1496(4) 0.7224(2) -0.1095(2) 0.0504(9) Uani d . 1 . .
    H H36 -0.2197 0.7565 -0.1163 0.060 Uiso calc R 1 . .
    C C37 -0.0970(4) 0.6965(2) -0.1755(2) 0.0519(9) Uani d . 1 . .
    H H37 -0.1312 0.7145 -0.2243 0.062 Uiso calc R 1 . .
    C C38 0.0059(4) 0.6442(2) -0.1668(2) 0.0516(9) Uani d . 1 . .
    H H38 0.0420 0.6276 -0.2096 0.062 Uiso calc R 1 . .
    C C39 0.0548(3) 0.61660(19) -0.09285(19) 0.0450(8) Uani d . 1 . .
    C C40 0.1544(4) 0.56412(17) -0.0809(2) 0.0524(9) Uani d . 1 . .
    H H40 0.1896 0.5466 -0.1236 0.063 Uiso calc R 1 . .
    C C41 0.2052(3) 0.53602(18) -0.0105(2) 0.0451(8) Uani d . 1 . .
    C C42 0.3102(4) 0.4819(2) 0.0004(2) 0.0568(9) Uani d . 1 . .
    H H42 0.3459 0.4651 -0.0424 0.068 Uiso calc R 1 . .
    C C43 0.3600(4) 0.4540(2) 0.0715(2) 0.0538(9) Uani d . 1 . .
    H H43 0.4308 0.4204 0.0774 0.065 Uiso calc R 1 . .
    C C44 0.3018(4) 0.4773(2) 0.1356(2) 0.0519(9) Uani d . 1 . .
    H H44 0.3318 0.4568 0.1838 0.062 Uiso calc R 1 . .
    C C45 0.2022(4) 0.5293(2) 0.1283(2) 0.0524(9) Uani d . 1 . .
    H H45 0.1670 0.5439 0.1720 0.063 Uiso calc R 1 . .
    C C46 0.1509(3) 0.56158(18) 0.05700(19) 0.0427(7) Uani d . 1 . .
    C C47 -0.0038(3) 0.64530(16) 0.11451(16) 0.0336(6) Uani d . 1 . .
    H H47 -0.0978 0.6342 0.1122 0.040 Uiso calc R 1 . .
    C C48 0.2714(3) 0.72902(16) 0.24213(17) 0.0329(6) Uani d . 1 . .
    Co Co1 -0.01722(4) 0.72094(2) 0.26757(2) 0.02906(11) Uani d . 1 . .
    N N1 -0.0574(2) 0.61179(13) 0.29523(14) 0.0318(5) Uani d . 1 . .
    N N2 -0.1777(2) 0.56985(13) 0.25965(13) 0.0324(5) Uani d . 1 . .
    N N3 -0.3917(3) 0.58207(18) 0.18756(17) 0.0433(6) Uani d . 1 . .
    H H3B -0.382(4) 0.534(2) 0.179(2) 0.052 Uiso d . 1 . .
    H H3A -0.440(4) 0.598(2) 0.147(2) 0.052 Uiso d . 1 . .
    N N4 -0.0029(2) 0.83041(12) 0.24356(13) 0.0254(5) Uani d . 1 . .
    N N5 0.0057(2) 0.88954(13) 0.29963(14) 0.0320(5) Uani d . 1 . .
    N N6 -0.0234(3) 0.91326(19) 0.42362(19) 0.0514(8) Uani d . 1 . .
    H H6B -0.088(4) 0.901(2) 0.448(2) 0.062 Uiso d . 1 . .
    H H6A -0.033(4) 0.959(2) 0.406(2) 0.062 Uiso d . 1 . .
    N N7 0.0635(2) 0.68505(13) 0.17780(14) 0.0327(5) Uani d . 1 . .
    N N8 0.1979(2) 0.70442(13) 0.17449(14) 0.0330(5) Uani d . 1 . .
    N N9 0.4071(3) 0.7494(2) 0.2452(2) 0.0519(8) Uani d . 1 . .
    H H9B 0.454(4) 0.721(2) 0.278(2) 0.062 Uiso d . 1 . .
    H H9A 0.425(4) 0.798(2) 0.259(2) 0.062 Uiso d . 1 . .
    O O1 0.1493(6) 0.0369(3) 0.3188(4) 0.048(3) Uani d P 0.390(10) . .
    H H1X 0.2300 0.0392 0.3132 0.058 Uiso d PR 0.39(8) . .
    H H1Y 0.1521 0.0517 0.3640 0.058 Uiso d PR 0.39(8) . .
    O O2 0.2155(9) 0.8786(6) 0.6169(6) 0.061(4) Uani d P 0.301(12) . .
    H H2X 0.2050 0.8959 0.5732 0.073 Uiso d PR 0.301(9) . .
    H H2Y 0.2385 0.8339 0.6113 0.073 Uiso d PR 0.301(9) . .
    O O3 0.1224(8) 0.7650(6) 0.7284(5) 0.055(4) Uani d P 0.309(11) . .
    H H3X 0.1672 0.7269 0.7247 0.065 Uiso d PR 0.309(9) . .
    H H3Y 0.1548 0.7851 0.7712 0.065 Uiso d PR 0.309(8) . .
    O O4 0.4442(8) 0.7059(5) 0.7923(5) 0.076(4) Uani d P 0.400(13) . .
    H H4X 0.4462 0.6927 0.8372 0.091 Uiso d PR 0.400(11) . .
    H H4Y 0.5215 0.6993 0.7836 0.091 Uiso d PR 0.400(10) . .
    O O5 0.5254(7) 0.7669(6) 1.0002(6) 0.055(4) Uani d P 0.304(11) . .
    H H5X 0.5428 0.8096 1.0236 0.066 Uiso d PR 0.304(9) . .
    H H5Y 0.5234 0.7770 0.9545 0.066 Uiso d PR 0.304(9) . .
    O O6 0.3423(14) 0.1055(6) 0.2972(7) 0.076(6) Uani d P 0.297(14) . .
    H H6X 0.2957 0.1255 0.2604 0.091 Uiso d PR 0.297(12) . .
    H H6Y 0.4169 0.1014 0.2837 0.091 Uiso d PR 0.297(10) . .
    O O7 0.4935(8) 0.6024(4) 0.3438(5) 0.065(3) Uani d P 0.392(12) . .
    H H7X 0.4204 0.6001 0.3601 0.078 Uiso d PR 0.392(9) . .
    H H7Y 0.4804 0.5709 0.3068 0.078 Uiso d PR 0.392(10) . .
    O O8 0.6008(10) 0.7804(7) 0.3965(6) 0.066(5) Uani d P 0.300(12) . .
    H H8X 0.5613 0.7485 0.4210 0.079 Uiso d PR 0.300(10) . .
    H H8Y 0.6749 0.7624 0.3946 0.079 Uiso d PR 0.300(9) . .
    O O9 0.5014(9) 0.1250(5) 0.5405(6) 0.057(4) Uani d P 0.308(11) . .
    H H9X 0.5542 0.1629 0.5353 0.068 Uiso d PR 0.308(8) . .
    H H9Y 0.5461 0.0987 0.5730 0.068 Uiso d PR 0.308(9) . .
    O O10 -0.5834(6) 0.6894(3) 0.0820(3) 0.040(2) Uani d P 0.396(9) . .
    H H10X -0.5752 0.7174 0.1215 0.048 Uiso d PR 0.396(7) . .
    H H10Y -0.6562 0.6630 0.0808 0.048 Uiso d PR 0.396(7) . .
    O O11 0.3213(9) 0.9052(5) 0.2864(5) 0.051(3) Uani d P 0.299(11) . .
    H H11X 0.2617 0.8738 0.2975 0.061 Uiso d PR 0.299(8) . .
    H H11Y 0.3286 0.9408 0.3194 0.061 Uiso d PR 0.299(8) . .
    O O12 0.3964(8) 0.0380(4) 0.6305(4) 0.041(3) Uani d P 0.304(9) . .
    H H12X 0.4681 0.0659 0.6428 0.049 Uiso d PR 0.304(7) . .
    H H12Y 0.3782 0.0401 0.5831 0.049 Uiso d PR 0.304(7) . .
    S S1 -0.23532(7) 0.71424(4) 0.20858(4) 0.03045(16) Uani d . 1 . .
    S S2 -0.06780(7) 0.76419(4) 0.37977(4) 0.03041(16) Uani d . 1 . .
    S S3 0.20521(7) 0.73627(4) 0.32576(4) 0.03020(16) Uani d . 1 . .
loop_
    _atom_site_aniso_label
    _atom_site_aniso_U_11
    _atom_site_aniso_U_22
    _atom_site_aniso_U_33
    _atom_site_aniso_U_12
    _atom_site_aniso_U_13
    _atom_site_aniso_U_23
    C1 0.055(2) 0.0498(18) 0.0292(17) 0.0107(15) -0.0014(14) 0.0085(14)
    C2 0.0452(18) 0.0451(16) 0.0315(16) -0.0018(13) 0.0016(14) -0.0007(13)
    C3 0.054(2) 0.056(2) 0.040(2) 0.0048(16) 0.0127(16) -0.0105(15)
    C4 0.050(2) 0.061(2) 0.040(2) 0.0086(16) 0.0090(16) -0.0141(16)
    C5 0.061(2) 0.068(2) 0.052(2) -0.0215(19) 0.0207(19) 0.0004(18)
    C6 0.055(2) 0.0536(19) 0.043(2) -0.0176(16) 0.0001(16) 0.0068(16)
    C7 0.054(2) 0.0527(18) 0.0256(16) -0.0164(16) -0.0026(14) -0.0070(14)
    C8 0.054(2) 0.0430(17) 0.045(2) -0.0120(15) -0.0091(16) 0.0158(15)
    C9 0.058(2) 0.0423(17) 0.044(2) -0.0014(15) -0.0107(17) 0.0074(14)
    C10 0.045(2) 0.0503(19) 0.060(2) -0.0008(15) -0.0211(18) 0.0073(17)
    C11 0.054(2) 0.075(3) 0.055(2) 0.0200(19) -0.0152(19) 0.004(2)
    C12 0.054(2) 0.068(2) 0.0380(19) 0.0226(17) 0.0055(16) 0.0048(16)
    C13 0.047(2) 0.070(2) 0.0362(19) 0.0193(16) 0.0070(15) 0.0017(16)
    C14 0.054(2) 0.0458(17) 0.0261(16) 0.0120(14) 0.0000(14) 0.0045(13)
    C15 0.0332(15) 0.0418(15) 0.0308(16) 0.0037(12) 0.0032(12) 0.0059(12)
    C16 0.0304(15) 0.0316(13) 0.0392(17) 0.0005(11) 0.0066(12) -0.0048(12)
    C17 0.0335(14) 0.0313(13) 0.0199(13) -0.0092(11) -0.0005(11) -0.0029(10)
    C18 0.0319(15) 0.0376(14) 0.0323(16) -0.0071(11) 0.0070(12) -0.0089(12)
    C19 0.0446(17) 0.0360(15) 0.0425(19) 0.0025(12) 0.0156(14) 0.0011(13)
    C20 0.0437(19) 0.0543(19) 0.051(2) 0.0133(15) 0.0053(16) -0.0027(16)
    C21 0.0474(19) 0.0459(18) 0.058(2) 0.0074(14) 0.0158(17) -0.0156(16)
    C22 0.0446(19) 0.0510(19) 0.060(2) -0.0004(15) 0.0111(17) -0.0119(17)
    C23 0.0414(17) 0.0415(16) 0.0420(18) -0.0150(13) 0.0141(14) -0.0114(14)
    C24 0.058(2) 0.0477(17) 0.0354(18) -0.0217(15) 0.0259(15) -0.0075(14)
    C25 0.056(2) 0.0495(18) 0.0337(18) -0.0192(16) 0.0042(15) -0.0006(14)
    C26 0.061(2) 0.056(2) 0.038(2) -0.0121(17) 0.0085(17) 0.0184(16)
    C27 0.058(2) 0.0489(18) 0.0406(19) -0.0233(16) -0.0036(16) 0.0122(15)
    C28 0.0393(17) 0.0466(17) 0.0426(19) -0.0135(13) -0.0124(14) 0.0100(14)
    C29 0.053(2) 0.0393(16) 0.0402(19) -0.0077(14) -0.0051(15) 0.0033(13)
    C30 0.0427(17) 0.0417(15) 0.0246(15) -0.0119(13) 0.0011(13) -0.0011(12)
    C31 0.0326(14) 0.0260(12) 0.0261(15) 0.0078(10) 0.0011(11) -0.0001(10)
    C32 0.0441(17) 0.0351(14) 0.0339(17) -0.0042(12) 0.0049(13) -0.0089(12)
    C33 0.0406(16) 0.0355(14) 0.0200(14) -0.0050(12) 0.0016(12) -0.0038(11)
    C34 0.0409(17) 0.0396(15) 0.0317(16) -0.0076(12) -0.0014(13) 0.0037(12)
    C35 0.0468(19) 0.0441(17) 0.048(2) -0.0062(14) 0.0135(16) 0.0017(15)
    C36 0.0457(19) 0.0495(18) 0.053(2) -0.0158(15) 0.0091(16) -0.0041(16)
    C37 0.054(2) 0.0531(19) 0.044(2) -0.0133(16) 0.0030(16) 0.0041(16)
    C38 0.064(2) 0.0493(18) 0.042(2) -0.0105(16) 0.0150(17) 0.0034(15)
    C39 0.0414(18) 0.0444(17) 0.0424(19) -0.0155(14) -0.0034(15) -0.0053(14)
    C40 0.079(3) 0.0286(14) 0.045(2) -0.0024(15) 0.0009(18) -0.0004(13)
    C41 0.0434(18) 0.0377(15) 0.050(2) 0.0052(13) -0.0036(15) -0.0020(14)
    C42 0.064(2) 0.052(2) 0.054(2) 0.0149(17) 0.0047(19) 0.0014(17)
    C43 0.057(2) 0.0507(19) 0.049(2) 0.0201(16) -0.0081(17) -0.0192(16)
    C44 0.049(2) 0.0514(19) 0.053(2) 0.0117(15) 0.0029(17) -0.0125(16)
    C45 0.055(2) 0.055(2) 0.047(2) 0.0086(16) 0.0036(17) 0.0029(16)
    C46 0.0429(17) 0.0398(16) 0.0400(18) -0.0031(13) -0.0047(14) -0.0065(13)
    C47 0.0365(15) 0.0388(14) 0.0247(15) 0.0169(12) -0.0030(12) 0.0035(11)
    C48 0.0381(16) 0.0325(13) 0.0293(15) 0.0083(11) 0.0076(12) -0.0040(11)
    Co1 0.0298(2) 0.02984(19) 0.0273(2) 0.00171(14) 0.00459(15) -0.00025(14)
    N1 0.0262(12) 0.0308(11) 0.0387(14) 0.0020(9) 0.0062(10) 0.0010(10)
    N2 0.0363(13) 0.0337(12) 0.0248(12) -0.0071(10) 0.0023(10) 0.0033(9)
    N3 0.0337(14) 0.0530(16) 0.0384(16) -0.0031(12) -0.0049(12) 0.0016(13)
    N4 0.0235(11) 0.0252(10) 0.0251(12) -0.0057(8) 0.0016(9) -0.0074(9)
    N5 0.0302(12) 0.0365(12) 0.0295(13) 0.0019(9) 0.0077(10) -0.0101(10)
    N6 0.0503(17) 0.0517(16) 0.0505(19) -0.0176(14) 0.0152(14) -0.0189(14)
    N7 0.0421(14) 0.0288(11) 0.0273(13) -0.0043(10) 0.0102(10) -0.0050(9)
    N8 0.0378(13) 0.0291(11) 0.0289(13) -0.0081(9) 0.0017(10) -0.0025(9)
    N9 0.0481(18) 0.0562(18) 0.055(2) 0.0013(14) 0.0224(15) -0.0152(15)
    O1 0.038(4) 0.066(4) 0.037(4) -0.020(3) 0.005(3) -0.002(3)
    O2 0.057(6) 0.063(6) 0.067(7) 0.006(4) 0.022(5) 0.006(4)
    O3 0.035(5) 0.089(7) 0.038(5) 0.002(4) 0.003(3) -0.012(4)
    O4 0.058(5) 0.090(6) 0.074(7) -0.024(4) 0.011(4) -0.013(4)
    O5 0.031(4) 0.081(7) 0.050(6) -0.013(4) 0.006(3) 0.010(4)
    O6 0.084(9) 0.083(8) 0.064(8) -0.025(6) 0.038(6) -0.030(6)
    O7 0.054(5) 0.057(4) 0.077(6) -0.011(3) -0.001(4) 0.005(4)
    O8 0.040(6) 0.099(8) 0.054(6) -0.003(5) 0.005(4) -0.033(5)
    O9 0.052(6) 0.049(5) 0.068(7) 0.003(4) 0.009(4) -0.008(4)
    O10 0.034(3) 0.049(3) 0.035(4) 0.005(2) 0.004(2) -0.016(2)
    O11 0.064(6) 0.046(5) 0.036(5) -0.006(4) -0.003(4) 0.008(4)
    O12 0.051(5) 0.038(4) 0.027(4) -0.015(3) -0.003(3) -0.001(3)
    S1 0.0306(4) 0.0308(3) 0.0294(4) 0.0021(3) 0.0041(3) 0.0000(3)
    S2 0.0318(4) 0.0314(3) 0.0277(4) 0.0015(3) 0.0048(3) -0.0006(3)
    S3 0.0316(4) 0.0317(3) 0.0270(4) 0.0016(3) 0.0047(3) -0.0002(3)
_geom_special_details
;
All e.s.d.'s (except the e.s.d. in the dihedral angle between two l.s. planes)
are estimated using the full covariance matrix. The cell e.s.d.'s are taken
into account individually in the estimation of e.s.d.'s in distances, angles
and torsion angles; correlations between e.s.d.'s in cell parameters are only
used when they are defined by crystal symmetry. An approximate (isotropic)
treatment of cell e.s.d.'s is used for estimating e.s.d.'s involving l.s.
planes.
Least-squares planes (<i>x</i>,<i>y</i>,<i>z</i> in crystal coordinates) and
deviations from them (* indicates atom used to define plane)
2.9231 (0.0039) <i>x</i> + 5.2249 (0.0137) <i>y</i> + 14.3798 (0.0073) <i>z</i>
= 8.0721 (0.0041)
* -0.0965 (0.0029) C1 * -0.0957 (0.0029) C2 * -0.0036 (0.0029) C3 * 0.0943
(0.0029) C4 * 0.1068 (0.0032) C5 * 0.0348 (0.0029) C6 * -0.0687 (0.0029) C7 *
-0.0824 (0.0030) C8 * -0.0553 (0.0032) C9 * -0.0172 (0.0030) C10 * 0.0763
(0.0032) C11 * 0.0979 (0.0031) C12 * 0.0622 (0.0029) C13 * -0.0529 (0.0030)
C14
Rms deviation of fitted atoms = 0.0741
- 4.9814 (0.0075) <i>x</i> + 4.3447 (0.0118) <i>y</i> + 15.7855 (0.0071)
<i>z</i> = 7.5113 (0.0076)
Angle to previous plane (with approximate e.s.d.) = 47.70 (0.05)
* -0.0696 (0.0009) Co1 * 0.0932 (0.0014) N1 * -0.0516 (0.0018) N2 * -0.0286
(0.0017) C16 * 0.0566 (0.0011) S1
Rms deviation of fitted atoms = 0.0636
2.8734 (0.0035) <i>x</i> + 5.6841 (0.0129) <i>y</i> + 14.2322 (0.0068) <i>z</i>
= 7.3855 (0.0124)
Angle to previous plane (with approximate e.s.d.) = 47.60 (0.05)
* 0.0309 (0.0024) C17 * 0.0141 (0.0027) C18 * -0.0339 (0.0027) C19 * -0.0535
(0.0030) C20 * -0.0297 (0.0030) C21 * 0.0358 (0.0030) C22 * 0.0565 (0.0029)
C23 * 0.0204 (0.0029) C24 * 0.0095 (0.0030) C25 * -0.0415 (0.0030) C26 *
-0.0419 (0.0028) C27 * -0.0195 (0.0027) C28 * 0.0296 (0.0027) C29 * 0.0231
(0.0027) C30
Rms deviation of fitted atoms = 0.0341
- 9.1789 (0.0035) <i>x</i> + 2.1487 (0.0123) <i>y</i> - 3.5707 (0.0144)
<i>z</i> = 0.8355 (0.0111)
Angle to previous plane (with approximate e.s.d.) = 54.95 (0.06)
* -0.0837 (0.0009) Co1 * 0.1056 (0.0013) N4 * -0.0460 (0.0017) N5 * -0.0487
(0.0018) C32 * 0.0728 (0.0012) S2
Rms deviation of fitted atoms = 0.0748
6.3204 (0.0049) <i>x</i> + 12.0610 (0.0065) <i>y</i> + 0.3576 (0.0128) <i>z</i>
= 7.7520 (0.0036)
Angle to previous plane (with approximate e.s.d.) = 52.76 (0.06)
* 0.0549 (0.0024) C33 * 0.0124 (0.0026) C34 * 0.0290 (0.0026) C35 * -0.0236
(0.0026) C36 * -0.0270 (0.0027) C37 * -0.0047 (0.0027) C38 * -0.0022 (0.0027)
C39 * -0.0012 (0.0030) C40 * 0.0058 (0.0030) C41 * 0.0210 (0.0032) C42 *
0.0245 (0.0031) C43 * -0.0395 (0.0030) C44 * -0.0445 (0.0030) C45 * -0.0047
(0.0028) C46
Rms deviation of fitted atoms = 0.0267
- 0.9842 (0.0075) <i>x</i> + 16.5335 (0.0046) <i>y</i> - 4.5518 (0.0118)
<i>z</i> = 10.6006 (0.0060)
Angle to previous plane (with approximate e.s.d.) = 51.51 (0.05)
* 0.1181 (0.0009) Co1 * -0.1461 (0.0013) N7 * 0.0569 (0.0016) N8 * 0.0834
(0.0015) C48 * -0.1122 (0.0010) S3
Rms deviation of fitted atoms = 0.1078
;
loop_
    _geom_bond_atom_site_label_1
    _geom_bond_atom_site_label_2
    _geom_bond_site_symmetry_2
    _geom_bond_distance
    _geom_bond_publ_flag
    C1 C14 . 1.413(5) ?
    C1 C2 . 1.437(5) ?
    C1 C15 . 1.479(4) ?
    C2 C3 . 1.376(5) ?
    C2 C7 . 1.404(4) ?
    C3 C4 . 1.390(5) ?
    C3 H3 . 0.9300 ?
    C4 C5 . 1.389(5) ?
    C4 H4 . 0.9300 ?
    C5 C6 . 1.376(5) ?
    C5 H5 . 0.9300 ?
    C6 C7 . 1.401(5) ?
    C6 H6 . 0.9300 ?
    C7 C8 . 1.390(5) ?
    C8 C9 . 1.394(5) ?
    C8 H8 . 0.9300 ?
    C9 C10 . 1.393(5) ?
    C9 C14 . 1.407(4) ?
    C10 C11 . 1.346(5) ?
    C10 H10 . 0.9300 ?
    C11 C12 . 1.392(5) ?
    C11 H11 . 0.9300 ?
    C12 C13 . 1.362(5) ?
    C12 H12 . 0.9300 ?
    C13 C14 . 1.398(5) ?
    C13 H13 . 0.9300 ?
    C15 N1 . 1.300(4) ?
    C15 H15 . 0.9300 ?
    C16 N2 . 1.307(4) ?
    C16 N3 . 1.353(4) ?
    C16 S1 . 1.738(3) ?
    C17 C30 . 1.421(4) ?
    C17 C18 . 1.430(4) ?
    C17 C31 . 1.468(3) ?
    C18 C23 . 1.386(4) ?
    C18 C19 . 1.403(4) ?
    C19 C20 . 1.386(4) ?
    C19 H19 . 0.9300 ?
    C20 C21 . 1.390(5) ?
    C20 H20 . 0.9300 ?
    C21 C22 . 1.375(5) ?
    C21 H21 . 0.9300 ?
    C22 C23 . 1.395(5) ?
    C22 H22 . 0.9300 ?
    C23 C24 . 1.447(4) ?
    C24 C25 . 1.370(5) ?
    C24 H24 . 0.9300 ?
    C25 C30 . 1.406(4) ?
    C25 C26 . 1.410(5) ?
    C26 C27 . 1.372(5) ?
    C26 H26 . 0.9300 ?
    C27 C28 . 1.374(4) ?
    C27 H27 . 0.9300 ?
    C28 C29 . 1.416(5) ?
    C28 H28 . 0.9300 ?
    C29 C30 . 1.399(5) ?
    C29 H29 . 0.9300 ?
    C31 N4 . 1.285(3) ?
    C31 H31 . 0.9300 ?
    C32 N6 . 1.323(4) ?
    C32 N5 . 1.329(4) ?
    C32 S2 . 1.731(3) ?
    C33 C46 . 1.393(4) ?
    C33 C34 . 1.432(4) ?
    C33 C47 . 1.450(4) ?
    C34 C35 . 1.403(5) ?
    C34 C39 . 1.458(5) ?
    C35 C36 . 1.360(5) ?
    C35 H35 . 0.9300 ?
    C36 C37 . 1.419(5) ?
    C36 H36 . 0.9300 ?
    C37 C38 . 1.392(5) ?
    C37 H37 . 0.9300 ?
    C38 C39 . 1.406(5) ?
    C38 H38 . 0.9300 ?
    C39 C40 . 1.370(5) ?
    C40 C41 . 1.360(5) ?
    C40 H40 . 0.9300 ?
    C41 C42 . 1.429(5) ?
    C41 C46 . 1.450(5) ?
    C42 C43 . 1.366(5) ?
    C42 H42 . 0.9300 ?
    C43 C44 . 1.408(5) ?
    C43 H43 . 0.9300 ?
    C44 C45 . 1.363(5) ?
    C44 H44 . 0.9300 ?
    C45 C46 . 1.404(5) ?
    C45 H45 . 0.9300 ?
    C47 N7 . 1.334(4) ?
    C47 H47 . 0.9300 ?
    C48 N8 . 1.322(4) ?
    C48 N9 . 1.354(4) ?
    C48 S3 . 1.710(3) ?
    Co1 N4 . 1.926(2) ?
    Co1 N1 . 1.967(2) ?
    Co1 N7 . 1.985(2) ?
    Co1 S1 . 2.2195(9) ?
    Co1 S2 . 2.2314(9) ?
    Co1 S3 . 2.2544(9) ?
    N1 N2 . 1.386(3) ?
    N3 O10 . 3.130(6) ?
    N3 H3B . 0.85(4) ?
    N3 H3A . 0.85(4) ?
    N4 N5 . 1.380(3) ?
    N6 H6B . 0.85(4) ?
    N6 H6A . 0.85(4) ?
    N7 N8 . 1.359(3) ?
    N9 O8 . 3.002(9) ?
    N9 O7 . 3.162(8) ?
    N9 H9B . 0.85(4) ?
    N9 H9A . 0.85(4) ?
    O1 H1X . 0.8200 ?
    O1 H1Y . 0.8200 ?
    O2 H2X . 0.8200 ?
    O2 H2Y . 0.8200 ?
    O3 H3X . 0.8200 ?
    O3 H3Y . 0.8200 ?
    O4 H4X . 0.8200 ?
    O4 H4Y . 0.8200 ?
    O5 H5X . 0.8200 ?
    O5 H5Y . 0.8200 ?
    O6 H6X . 0.8200 ?
    O6 H6Y . 0.8200 ?
    O7 H7X . 0.8200 ?
    O7 H7Y . 0.8200 ?
    O8 H8X . 0.8200 ?
    O8 H8Y . 0.8200 ?
    O9 H9X . 0.8200 ?
    O9 H9Y . 0.8200 ?
    O10 H10X . 0.8200 ?
    O10 H10Y . 0.8200 ?
    O11 H11X . 0.8200 ?
    O11 H11Y . 0.8200 ?
    O12 H12X . 0.8200 ?
    O12 H12Y . 0.8200 ?
loop_
    _geom_angle_atom_site_label_1
    _geom_angle_atom_site_label_2
    _geom_angle_atom_site_label_3
    _geom_angle_site_symmetry_1
    _geom_angle_site_symmetry_3
    _geom_angle
    _geom_angle_publ_flag
    C14 C1 C2 . . 120.9(3) ?
    C14 C1 C15 . . 122.2(3) ?
    C2 C1 C15 . . 116.5(3) ?
    C3 C2 C7 . . 119.7(3) ?
    C3 C2 C1 . . 122.0(3) ?
    C7 C2 C1 . . 118.1(3) ?
    C2 C3 C4 . . 120.7(3) ?
    C2 C3 H3 . . 119.6 ?
    C4 C3 H3 . . 119.6 ?
    C5 C4 C3 . . 119.6(4) ?
    C5 C4 H4 . . 120.2 ?
    C3 C4 H4 . . 120.2 ?
    C6 C5 C4 . . 120.6(4) ?
    C6 C5 H5 . . 119.7 ?
    C4 C5 H5 . . 119.7 ?
    C5 C6 C7 . . 119.9(3) ?
    C5 C6 H6 . . 120.1 ?
    C7 C6 H6 . . 120.1 ?
    C8 C7 C6 . . 120.6(3) ?
    C8 C7 C2 . . 119.8(3) ?
    C6 C7 C2 . . 119.5(3) ?
    C7 C8 C9 . . 122.9(3) ?
    C7 C8 H8 . . 118.5 ?
    C9 C8 H8 . . 118.5 ?
    C10 C9 C8 . . 118.6(3) ?
    C10 C9 C14 . . 122.8(3) ?
    C8 C9 C14 . . 118.6(3) ?
    C11 C10 C9 . . 116.0(4) ?
    C11 C10 H10 . . 122.0 ?
    C9 C10 H10 . . 122.0 ?
    C10 C11 C12 . . 123.4(4) ?
    C10 C11 H11 . . 118.3 ?
    C12 C11 H11 . . 118.3 ?
    C13 C12 C11 . . 120.6(4) ?
    C13 C12 H12 . . 119.7 ?
    C11 C12 H12 . . 119.7 ?
    C12 C13 C14 . . 118.9(3) ?
    C12 C13 H13 . . 120.6 ?
    C14 C13 H13 . . 120.6 ?
    C13 C14 C9 . . 118.3(3) ?
    C13 C14 C1 . . 122.0(3) ?
    C9 C14 C1 . . 119.6(3) ?
    N1 C15 C1 . . 127.2(3) ?
    N1 C15 H15 . . 116.4 ?
    C1 C15 H15 . . 116.4 ?
    N2 C16 N3 . . 119.4(3) ?
    N2 C16 S1 . . 124.8(2) ?
    N3 C16 S1 . . 115.9(2) ?
    C30 C17 C18 . . 120.9(3) ?
    C30 C17 C31 . . 117.6(3) ?
    C18 C17 C31 . . 121.3(2) ?
    C23 C18 C19 . . 119.5(3) ?
    C23 C18 C17 . . 119.7(3) ?
    C19 C18 C17 . . 120.8(3) ?
    C20 C19 C18 . . 119.7(3) ?
    C20 C19 H19 . . 120.1 ?
    C18 C19 H19 . . 120.1 ?
    C19 C20 C21 . . 120.5(3) ?
    C19 C20 H20 . . 119.8 ?
    C21 C20 H20 . . 119.8 ?
    C22 C21 C20 . . 119.7(3) ?
    C22 C21 H21 . . 120.2 ?
    C20 C21 H21 . . 120.2 ?
    C21 C22 C23 . . 120.6(3) ?
    C21 C22 H22 . . 119.7 ?
    C23 C22 H22 . . 119.7 ?
    C18 C23 C22 . . 120.0(3) ?
    C18 C23 C24 . . 118.5(3) ?
    C22 C23 C24 . . 121.4(3) ?
    C25 C24 C23 . . 121.6(3) ?
    C25 C24 H24 . . 119.2 ?
    C23 C24 H24 . . 119.2 ?
    C24 C25 C30 . . 120.7(3) ?
    C24 C25 C26 . . 120.6(3) ?
    C30 C25 C26 . . 118.6(3) ?
    C27 C26 C25 . . 120.9(3) ?
    C27 C26 H26 . . 119.6 ?
    C25 C26 H26 . . 119.6 ?
    C26 C27 C28 . . 121.7(3) ?
    C26 C27 H27 . . 119.2 ?
    C28 C27 H27 . . 119.2 ?
    C27 C28 C29 . . 118.5(3) ?
    C27 C28 H28 . . 120.7 ?
    C29 C28 H28 . . 120.7 ?
    C30 C29 C28 . . 120.7(3) ?
    C30 C29 H29 . . 119.6 ?
    C28 C29 H29 . . 119.6 ?
    C29 C30 C25 . . 119.6(3) ?
    C29 C30 C17 . . 121.9(3) ?
    C25 C30 C17 . . 118.5(3) ?
    N4 C31 C17 . . 128.7(2) ?
    N4 C31 H31 . . 115.7 ?
    C17 C31 H31 . . 115.7 ?
    N6 C32 N5 . . 117.7(3) ?
    N6 C32 S2 . . 118.1(3) ?
    N5 C32 S2 . . 124.2(2) ?
    C46 C33 C34 . . 120.4(3) ?
    C46 C33 C47 . . 121.6(3) ?
    C34 C33 C47 . . 117.8(3) ?
    C35 C34 C33 . . 122.0(3) ?
    C35 C34 C39 . . 119.4(3) ?
    C33 C34 C39 . . 118.6(3) ?
    C36 C35 C34 . . 119.3(3) ?
    C36 C35 H35 . . 120.3 ?
    C34 C35 H35 . . 120.3 ?
    C35 C36 C37 . . 122.5(4) ?
    C35 C36 H36 . . 118.7 ?
    C37 C36 H36 . . 118.7 ?
    C38 C37 C36 . . 119.7(3) ?
    C38 C37 H37 . . 120.2 ?
    C36 C37 H37 . . 120.2 ?
    C37 C38 C39 . . 119.4(3) ?
    C37 C38 H38 . . 120.3 ?
    C39 C38 H38 . . 120.3 ?
    C40 C39 C38 . . 122.1(3) ?
    C40 C39 C34 . . 118.3(3) ?
    C38 C39 C34 . . 119.6(3) ?
    C41 C40 C39 . . 124.2(4) ?
    C41 C40 H40 . . 117.9 ?
    C39 C40 H40 . . 117.9 ?
    C40 C41 C42 . . 123.0(4) ?
    C40 C41 C46 . . 119.0(3) ?
    C42 C41 C46 . . 118.0(3) ?
    C43 C42 C41 . . 122.3(4) ?
    C43 C42 H42 . . 118.8 ?
    C41 C42 H42 . . 118.8 ?
    C42 C43 C44 . . 118.6(3) ?
    C42 C43 H43 . . 120.7 ?
    C44 C43 H43 . . 120.7 ?
    C45 C44 C43 . . 121.3(4) ?
    C45 C44 H44 . . 119.4 ?
    C43 C44 H44 . . 119.4 ?
    C44 C45 C46 . . 122.2(4) ?
    C44 C45 H45 . . 118.9 ?
    C46 C45 H45 . . 118.9 ?
    C33 C46 C45 . . 123.1(3) ?
    C33 C46 C41 . . 119.3(3) ?
    C45 C46 C41 . . 117.5(3) ?
    N7 C47 C33 . . 127.0(3) ?
    N7 C47 H47 . . 116.5 ?
    C33 C47 H47 . . 116.5 ?
    N8 C48 N9 . . 118.0(3) ?
    N8 C48 S3 . . 123.8(2) ?
    N9 C48 S3 . . 118.3(2) ?
    N4 Co1 N1 . . 172.00(9) ?
    N4 Co1 N7 . . 94.66(9) ?
    N1 Co1 N7 . . 91.26(10) ?
    N4 Co1 S1 . . 88.56(7) ?
    N1 Co1 S1 . . 85.33(7) ?
    N7 Co1 S1 . . 97.49(8) ?
    N4 Co1 S2 . . 84.94(7) ?
    N1 Co1 S2 . . 90.23(8) ?
    N7 Co1 S2 . . 169.43(7) ?
    S1 Co1 S2 . . 93.06(3) ?
    N4 Co1 S3 . . 87.64(6) ?
    N1 Co1 S3 . . 98.44(7) ?
    N7 Co1 S3 . . 82.91(7) ?
    S1 Co1 S3 . . 176.20(3) ?
    S2 Co1 S3 . . 86.52(3) ?
    C15 N1 N2 . . 116.8(2) ?
    C15 N1 Co1 . . 123.06(19) ?
    N2 N1 Co1 . . 120.16(17) ?
    C16 N2 N1 . . 112.9(2) ?
    C16 N3 O10 . . 117.1(2) ?
    C16 N3 H3B . . 106(3) ?
    O10 N3 H3B . . 127(3) ?
    C16 N3 H3A . . 126(3) ?
    H3B N3 H3A . . 106(4) ?
    C31 N4 N5 . . 113.9(2) ?
    C31 N4 Co1 . . 123.90(18) ?
    N5 N4 Co1 . . 122.16(17) ?
    C32 N5 N4 . . 111.6(2) ?
    C32 N6 H6B . . 110(3) ?
    C32 N6 H6A . . 110(3) ?
    H6B N6 H6A . . 109(4) ?
    C47 N7 N8 . . 113.1(2) ?
    C47 N7 Co1 . . 126.3(2) ?
    N8 N7 Co1 . . 120.45(17) ?
    C48 N8 N7 . . 113.3(2) ?
    C48 N9 O8 . . 121.9(3) ?
    C48 N9 O7 . . 92.1(2) ?
    O8 N9 O7 . . 62.7(3) ?
    C48 N9 H9B . . 109(3) ?
    O8 N9 H9B . . 45(3) ?
    C48 N9 H9A . . 110(3) ?
    O8 N9 H9A . . 65(3) ?
    O7 N9 H9A . . 127(3) ?
    H9B N9 H9A . . 109(4) ?
    H1X O1 H1Y . . 104.5 ?
    H2X O2 H2Y . . 104.5 ?
    H3X O3 H3Y . . 104.5 ?
    H4X O4 H4Y . . 104.5 ?
    H5X O5 H5Y . . 104.5 ?
    H6X O6 H6Y . . 104.5 ?
    N9 O7 H7X . . 90.9 ?
    N9 O7 H7Y . . 95.5 ?
    H7X O7 H7Y . . 104.5 ?
    N9 O8 H8X . . 95.9 ?
    N9 O8 H8Y . . 110.5 ?
    H8X O8 H8Y . . 104.5 ?
    H9X O9 H9Y . . 104.5 ?
    N3 O10 H10X . . 84.2 ?
    N3 O10 H10Y . . 98.0 ?
    H10X O10 H10Y . . 104.5 ?
    H11X O11 H11Y . . 104.5 ?
    H12X O12 H12Y . . 104.5 ?
    C16 S1 Co1 . . 95.29(10) ?
    C32 S2 Co1 . . 94.97(11) ?
    C48 S3 Co1 . . 95.59(10) ?
loop_
    _geom_hbond_atom_site_label_D
    _geom_hbond_atom_site_label_H
    _geom_hbond_atom_site_label_A
    _geom_hbond_site_symmetry_A
    _geom_hbond_distance_DH
    _geom_hbond_distance_HA
    _geom_hbond_distance_DA
    _geom_hbond_angle_DHA
    N3 H3A O10 . 0.85(4) 2.36(4) 3.130(6) 151(3)
    N9 H9B O7 . 0.85(4) 2.38(4) 3.162(8) 153(4)
    N9 H9B O8 . 0.85(4) 2.47(4) 3.002(9) 122(3)
    N9 H9A O11 . 0.85(4) 2.24(4) 2.957(9) 142(4)
    O1 H1X O6 . 0.82 1.59 2.263(11) 137
    O1 H1X O11 1_545 0.82 2.58 3.013(11) 114
    O7 H7Y N3 1_655 0.82 2.62 3.158(10) 124
    O8 H8Y S2 1_655 0.82 2.60 3.371(10) 157
    O9 H9Y O11 2_666 0.82 2.59 3.300(12) 146
    O12 H12X O11 2_666 0.82 2.25 3.003(11) 153
    O10 H10X N9 1_455 0.82 2.26 3.033(6) 157
    O10 H10Y N8 1_455 0.82 2.48 2.939(6) 116
    O11 H11X S3 . 0.82 2.46 3.165(8) 145
    O11 H11X N5 . 0.82 2.57 3.163(9) 130
    O11 H11Y O1 1_565 0.82 2.50 3.013(11) 122
    O12 H12Y O9 . 0.82 2.06 2.494(12) 113
data_global
_journal_date_recd_electronic     2008-08-03
_journal_date_accepted     2008-09-29
_journal_name_full     'Acta Crystallographica, Section E'
_journal_year     2008
_journal_volume     64
_journal_issue     11
_journal_page_first     m1355
_journal_page_last     m1356
_journal_paper_category     QM
_journal_coeditor_code     PV2097
_publ_contact_author_name     'Professor Y. Zhang'
_publ_contact_author_address
;
Department of Chemistry
Huaiyin Teachers College
Huai'an 223300
Jiangsu
People's Republic of China
;
_publ_contact_author_email     yuzhang@hytc.edu.cn
_publ_contact_author_fax     '+86 517 8352 5318'
_publ_contact_author_phone     '+86 517 8352 5318'
_publ_section_title
;
Tris{<i>N</i>-[(anthracen-9-yl)methyleneamino]thioureato}cobalt(III)
tetrahydrate
;
loop_
    _publ_author_name
    _publ_author_address
    'Zhao, Jianying'
;
Department of Chemistry
Huaiyin Teachers College
Huai'an 223300
Jiangsu
People's Republic of China
and Key Laboratory for Soft Chemistry and Functional Materials of the Ministry
of Education
Nanjing University of Science and Technology
200 Xiaolingwei
Nanjing 210094
Jiangsu
People's Republic of China
;
    'Zhang, Yu'
;
Department of Chemistry
Huaiyin Teachers College
Huai'an 223300
Jiangsu
People's Republic of China
;
