# Supplementary material for: Tris{N-[(anthracen-9-yl)methyl­ene­amino]thio­ureato}cobalt(III) tetra­hydrate
Source: Acta Crystallogr Sect E Struct Rep Online. 2008 Oct 4;64(Pt 11):m1355–6. doi: 10.1107/S1600536808031425 (PMC2959531; doi:10.1107/S1600536808031425)
Supplement: Supplementary file 2 [file e-64-m1355-Isup2.hkl]

# 
# h,k,l, Fc-squared, Fo-squared, sigma(Fo-squared) and status flag 
# 
data_I
_shelx_title ' 1 in P-1' 
_shelx_refln_list_code          4 
_shelx_F_calc_maximum      309.69 
_exptl_crystal_F_000      1004.00 
_reflns_d_resolution_high  0.8107 
 
loop_ 
 _symmetry_equiv_pos_as_xyz 
 'x, y, z' 
 '-x, -y, -z' 
 
_cell_length_a     9.8907 
_cell_length_b    17.0728 
_cell_length_c    17.5111 
_cell_angle_alpha  91.315 
_cell_angle_beta   99.920 
_cell_angle_gamma  93.972 
 
_shelx_F_squared_multiplier     1.000 
 
loop_ 
 _refln_index_h 
 _refln_index_k 
 _refln_index_l 
 _refln_F_squared_calc 
 _refln_F_squared_meas 
 _refln_F_squared_sigma 
 _refln_observed_status 
   1   0   0    95910.70    88612.61     21.01 o 
   2   0   0      919.83      837.80     27.37 o 
   3   0   0    10352.78     9597.79    214.76 o 
   4   0   0     7248.29     7063.27     33.10 o 
   5   0   0     8234.52     7915.63    240.44 o 
   6   0   0     1266.84     1174.57     34.87 o 
   7   0   0       30.20       30.22     13.93 o 
   8   0   0      532.71      549.80     16.16 o 
   9   0   0     2239.17     1993.89     26.44 o 
  10   0   0      606.24      637.76     55.96 o 
  11   0   0        8.28       19.50     61.19 o 
 -11   1   0        0.33       24.40     72.54 o 
 -10   1   0       13.37       25.71     16.44 o 
  -9   1   0      885.18      841.33     28.02 o 
  -8   1   0      497.26      440.36     44.77 o 
  -7   1   0       67.58      103.48     22.04 o 
  -6   1   0      160.66      148.00     20.93 o 
  -5   1   0      330.15      291.72     17.63 o 
  -4   1   0     3666.05     3935.80     34.63 o 
  -3   1   0     2474.20     2282.36    113.67 o 
  -2   1   0     3978.82     4455.52    110.72 o 
  -1   1   0      142.78      118.66     33.69 o 
   0   1   0    18341.42    16843.26      6.69 o 
   1   1   0     1635.17     1474.68     15.93 o 
   2   1   0        0.55       18.69     20.30 o 
   3   1   0      549.81      588.90     65.64 o 
   4   1   0     3359.59     3023.07     56.93 o 
   5   1   0      873.58      912.19     78.77 o 
   6   1   0       80.43      119.40     41.60 o 
   7   1   0       26.84       59.73     14.03 o 
   8   1   0       23.54       31.19     23.22 o 
   9   1   0       82.92       88.98      9.89 o 
  10   1   0       18.73       42.91     12.06 o 
  11   1   0       18.03       26.28     18.39 o 
 -12   2   0       26.25       26.12    118.08 o 
 -11   2   0       25.19       32.58     12.88 o 
 -10   2   0       38.18       49.10     24.95 o 
  -9   2   0       17.93       25.37      9.90 o 
  -8   2   0      119.48      106.11     16.73 o 
  -7   2   0      290.35      374.70     41.79 o 
  -6   2   0     1144.96     1321.33     43.52 o 
  -5   2   0     1299.94     1381.22     50.85 o 
  -4   2   0     6708.20     6613.20    186.59 o 
  -3   2   0      946.52      985.54     52.29 o 
  -2   2   0     2774.19     4125.05    161.40 o 
  -1   2   0    10217.83     9488.65     38.53 o 
   0   2   0     2280.82     2236.28     31.86 o 
   1   2   0      378.09      362.46     15.49 o 
   2   2   0    16946.93    16170.79     47.86 o 
   3   2   0      342.07      543.24     31.57 o 
   4   2   0     4915.43     4577.48     21.62 o 
   5   2   0     3695.84     3232.11    141.36 o 
   6   2   0      311.99      300.34     17.35 o 
   7   2   0      175.84      189.95     18.06 o 
   8   2   0      110.80      121.85     23.75 o 
   9   2   0       16.02       16.86     24.06 o 
  10   2   0        1.80       31.95     29.37 o 
  11   2   0       19.89       28.85     10.46 o 
 -11   3   0       19.93       50.87     58.11 o 
 -10   3   0      299.54      377.56     83.43 o 
  -9   3   0      279.62      249.67     17.74 o 
  -8   3   0       28.81       31.19     25.17 o 
  -7   3   0      159.88      167.14     23.53 o 
  -6   3   0      452.86      389.04     36.26 o 
  -5   3   0      488.27      561.71     39.71 o 
  -4   3   0     1724.83     1681.43     57.93 o 
  -3   3   0      262.29      262.73     22.73 o 
  -2   3   0     1962.94     2303.26    123.59 o 
  -1   3   0     4795.67     4660.50     31.80 o 
   0   3   0    13804.42    13086.02     41.05 o 
   1   3   0     4115.73     3854.67     26.82 o 
   2   3   0     9417.48     9208.57    257.13 o 
   3   3   0     1024.40      833.20     13.37 o 
   4   3   0     1744.82     1813.37     89.14 o 
   5   3   0      328.98      356.48      8.83 o 
   6   3   0       95.65       98.42      9.23 o 
   7   3   0       69.87       85.44     29.71 o 
   8   3   0      127.04      192.83     31.06 o 
   9   3   0     1309.86     1413.46     41.90 o 
  10   3   0      123.05      171.82     32.99 o 
  11   3   0       86.68       79.19     48.38 o 
 -11   4   0        1.22        8.95      4.04 o 
 -10   4   0      621.74      561.84     23.73 o 
  -9   4   0     1018.79      944.44     43.49 o 
  -8   4   0        3.66        7.56      9.98 o 
  -7   4   0      226.86      208.07     27.74 o 
  -6   4   0      188.30      158.71      8.15 o 
  -5   4   0       39.07       25.61      3.67 o 
  -4   4   0     1209.12     1197.11     24.61 o 
  -3   4   0     2643.50     3026.70    215.52 o 
  -2   4   0      191.44      214.81     25.20 o 
  -1   4   0      721.78      924.69     40.99 o 
   0   4   0     4651.97     4387.13     52.49 o 
   1   4   0      794.72      812.41     39.27 o 
   2   4   0    20649.48    19166.91    217.63 o 
   3   4   0     1324.05     1498.00     34.28 o 
   4   4   0      785.41      996.40     28.57 o 
   5   4   0        4.36        2.40      2.30 o 
   6   4   0       94.59      106.97     24.93 o 
   7   4   0      169.80      193.11     13.96 o 
   8   4   0      400.04      428.83     25.60 o 
   9   4   0       96.76      107.85     29.26 o 
  10   4   0       76.69      117.44     33.56 o 
  11   4   0       93.86       90.31      4.97 o 
 -11   5   0       63.19       61.75     44.36 o 
 -10   5   0      291.53      241.82     42.12 o 
  -9   5   0      328.21      380.10     46.77 o 
  -8   5   0       53.46       95.28     29.20 o 
  -7   5   0       29.73       56.29     22.68 o 
  -6   5   0       11.63       48.78     16.56 o 
  -5   5   0      642.43      637.97      8.91 o 
  -4   5   0     2631.81     2416.59    116.39 o 
  -3   5   0      131.43      160.42     14.28 o 
  -2   5   0     1244.29     1405.81     35.02 o 
  -1   5   0     1596.07     1670.45     22.68 o 
   0   5   0    12943.64    12820.39    137.59 o 
   1   5   0     3971.92     4857.92    149.85 o 
   2   5   0      822.37      788.18      8.88 o 
   3   5   0     1447.00     1527.54     21.74 o 
   4   5   0    11747.08    11745.73    123.93 o 
   5   5   0     9285.33     9477.05     62.94 o 
   6   5   0     1308.87     1155.24     10.07 o 
   7   5   0       26.59       92.91     16.89 o 
   8   5   0      525.36      506.30     20.25 o 
   9   5   0     1987.38     1768.78     98.31 o 
  10   5   0      179.91      252.98     64.69 o 
  11   5   0       22.37       47.64     41.57 o 
 -11   6   0        7.56       42.61     59.44 o 
 -10   6   0      272.58      304.30     55.11 o 
  -9   6   0      280.90      266.19     47.79 o 
  -8   6   0        2.37        2.53      5.99 o 
  -7   6   0      215.32      203.78      6.16 o 
  -6   6   0        1.63       10.36     29.94 o 
  -5   6   0      722.36      751.92     83.44 o 
  -4   6   0     1044.09     1090.81     23.56 o 
  -3   6   0      235.09      248.66     31.51 o 
  -2   6   0       77.06       96.84     13.40 o 
  -1   6   0      210.92      216.55     21.02 o 
   0   6   0     9939.98     9469.49    246.78 o 
   1   6   0      375.82      372.20     26.75 o 
   2   6   0        0.27       19.77     17.36 o 
   3   6   0      661.77      709.87     20.81 o 
   4   6   0      683.82      814.43     37.75 o 
   5   6   0      458.67      420.41      9.65 o 
   6   6   0      160.69      206.24     10.63 o 
   7   6   0      224.32      229.31     21.69 o 
   8   6   0       74.51       74.14     15.34 o 
   9   6   0     1038.54      987.86     17.81 o 
  10   6   0      554.38      490.00     14.90 o 
  11   6   0      101.72       86.63     14.90 o 
 -11   7   0      113.10       97.58     14.59 o 
 -10   7   0      168.54      149.67      8.18 o 
  -9   7   0       61.93       60.52     36.25 o 
  -8   7   0       28.73       35.49      8.74 o 
  -7   7   0        0.36       15.75      6.72 o 
  -6   7   0      269.54      222.30     20.62 o 
  -5   7   0      533.64      582.12    110.52 o 
  -4   7   0      240.13      297.74     14.56 o 
  -3   7   0     3270.26     3099.11    156.79 o 
  -2   7   0      827.39      867.36     51.35 o 
  -1   7   0     2822.50     2723.26     95.91 o 
   0   7   0     2747.61     2652.33     74.28 o 
   1   7   0      948.55     1087.97     36.31 o 
   2   7   0       50.61       55.49     16.82 o 
   3   7   0       25.30       35.33     53.83 o 
   4   7   0      724.83      693.64     24.92 o 
   5   7   0     1727.02     1576.78     27.47 o 
   6   7   0      198.47      266.39     29.11 o 
   7   7   0      378.75      399.37     18.81 o 
   8   7   0      560.54      488.29     17.74 o 
   9   7   0       88.12      167.73     19.60 o 
  10   7   0       64.51       55.02     43.08 o 
  11   7   0       52.74      102.82     79.27 o 
 -11   8   0       16.07       17.02     76.33 o 
 -10   8   0      491.47      422.19     45.61 o 
  -9   8   0      521.16      541.15     58.54 o 
  -8   8   0       56.72       62.87     18.70 o 
  -7   8   0       79.41       97.96     29.15 o 
  -6   8   0       77.63      117.33     16.86 o 
  -5   8   0      114.27      210.07     28.78 o 
  -4   8   0      968.49     1298.69     51.56 o 
  -3   8   0      908.83      756.87    104.09 o 
  -2   8   0     1754.31     1763.27     42.86 o 
  -1   8   0     1107.75     1325.56     35.94 o 
   0   8   0      168.68      178.34     26.62 o 
   1   8   0        3.13       40.01     17.13 o 
   2   8   0       44.59       52.55     14.33 o 
   3   8   0      755.23      801.78     20.94 o 
   4   8   0     1101.12      987.19    127.98 o 
   5   8   0      289.20      309.19      9.97 o 
   6   8   0      395.06      384.83     19.81 o 
   7   8   0        4.83       11.48     27.11 o 
   8   8   0      473.70      490.04     10.32 o 
   9   8   0     1125.98     1020.86     12.20 o 
  10   8   0      359.04      439.41    126.73 o 
 -11   9   0       32.19       45.90     52.37 o 
 -10   9   0       95.45       95.30     39.51 o 
  -9   9   0      215.99      322.96     53.05 o 
  -8   9   0      138.89      214.82     42.21 o 
  -7   9   0        1.89        3.78     27.58 o 
  -6   9   0      214.37      232.37     24.65 o 
  -5   9   0      704.86      650.97     35.48 o 
  -4   9   0      426.39      482.57     38.69 o 
  -3   9   0       24.28       66.77     55.10 o 
  -2   9   0      207.53      214.70     22.00 o 
  -1   9   0     1663.23     1548.32     69.32 o 
   0   9   0     4850.55     4637.79     27.47 o 
   1   9   0     1850.31     1767.27     21.93 o 
   2   9   0       53.35      159.43     37.18 o 
   3   9   0     1308.06     1353.79     49.78 o 
   4   9   0     5692.34     5217.16     58.15 o 
   5   9   0      495.43      506.75     29.18 o 
   6   9   0       96.48      100.48     23.40 o 
   7   9   0      320.90      277.38     17.49 o 
   8   9   0      425.39      498.19     27.31 o 
   9   9   0      321.32      333.75     11.86 o 
  10   9   0        5.64        3.86     73.20 o 
 -10  10   0      579.69      548.29     11.53 o 
  -9  10   0      487.18      461.19     29.98 o 
  -8  10   0      250.26      207.50     14.67 o 
  -7  10   0       25.81       67.11     29.88 o 
  -6  10   0       38.79      119.34     42.03 o 
  -5  10   0      684.44      627.11     23.68 o 
  -4  10   0       53.61       60.80     16.02 o 
  -3  10   0      220.56      193.38     15.76 o 
  -2  10   0        0.40      115.82     48.55 o 
  -1  10   0        0.25        6.58     14.86 o 
   0  10   0       76.67       87.28     16.23 o 
   1  10   0      850.54      862.11     15.27 o 
   2  10   0        2.95       25.31     13.29 o 
   3  10   0        0.67       67.34     21.62 o 
   4  10   0      604.02      657.87     12.52 o 
   5  10   0       82.92      119.35     29.24 o 
   6  10   0      100.40      109.64     16.92 o 
   7  10   0        0.87        7.22     26.90 o 
   8  10   0      386.36      361.89     19.89 o 
   9  10   0      336.13      297.24     27.24 o 
 -10  11   0      308.75      279.40     18.94 o 
  -9  11   0      730.03      707.54     51.59 o 
  -8  11   0      487.83      450.12     54.54 o 
  -7  11   0       46.87       64.43     35.25 o 
  -6  11   0      376.67      389.47     23.35 o 
  -5  11   0     2034.99     2004.32     29.47 o 
  -4  11   0     2079.70     2386.80     47.77 o 
  -3  11   0       21.05       37.51     25.09 o 
  -2  11   0      249.10      249.70     13.34 o 
  -1  11   0     3067.12     3149.96     38.05 o 
   0  11   0     1083.79     1198.49     39.43 o 
   1  11   0       40.48       36.05      2.38 o 
   2  11   0        6.90       68.75     41.78 o 
   3  11   0      548.34      504.48     19.60 o 
   4  11   0     1645.50     1596.70     92.13 o 
   5  11   0     1985.33     1867.64     10.75 o 
   6  11   0      584.66      495.73     38.46 o 
   7  11   0      379.26      397.95     16.48 o 
   8  11   0      257.62      273.73     17.21 o 
   9  11   0       42.38       37.02      5.27 o 
 -10  12   0      186.91      182.46     51.67 o 
  -9  12   0       70.40       79.21     61.60 o 
  -8  12   0       85.54       93.76     45.15 o 
  -7  12   0        0.01       11.29     20.07 o 
  -6  12   0       76.36      112.21     18.61 o 
  -5  12   0      221.16      221.06     14.08 o 
  -4  12   0      151.99      144.26     34.15 o 
  -3  12   0      865.40      988.00     62.10 o 
  -2  12   0        3.53       44.12     21.71 o 
  -1  12   0      857.15      803.73     20.80 o 
   0  12   0      786.23      731.35     33.52 o 
   1  12   0      182.05      178.73     18.57 o 
   2  12   0       80.65       82.99      6.99 o 
   3  12   0       19.06       31.90     10.55 o 
   4  12   0      167.93      200.47     20.83 o 
   5  12   0      517.33      558.58     19.26 o 
   6  12   0      526.12      529.82     14.37 o 
   7  12   0        1.12        4.59      7.24 o 
   8  12   0      244.19      256.05     23.67 o 
   9  12   0      264.70      298.66     43.13 o 
  -9  13   0      560.74      533.59     37.04 o 
  -8  13   0      180.92      173.60     31.44 o 
  -7  13   0      301.10      259.72     49.96 o 
  -6  13   0     1846.98     1811.66     36.49 o 
  -5  13   0     1667.75     1522.36    128.42 o 
  -4  13   0      224.22      226.84     16.10 o 
  -3  13   0      156.86      177.10     22.01 o 
  -2  13   0       90.30      184.10     34.15 o 
  -1  13   0      113.06      148.98     19.00 o 
   0  13   0      120.54      130.78     25.21 o 
   1  13   0       70.70       82.77     27.46 o 
   2  13   0      285.74      287.25     34.78 o 
   3  13   0      139.63      159.12     23.72 o 
   4  13   0      290.66      310.05     15.78 o 
   5  13   0       11.37       21.89     25.96 o 
   6  13   0      211.06      217.86     26.20 o 
   7  13   0      816.23      759.85     28.90 o 
   8  13   0      182.17      153.14     24.87 o 
  -9  14   0       41.42       51.09     14.97 o 
  -8  14   0       34.71       34.11      4.14 o 
  -7  14   0      133.42      123.07     11.60 o 
  -6  14   0      603.85      603.23     23.19 o 
  -5  14   0      554.79      555.19     29.68 o 
  -4  14   0      983.86      876.09     12.31 o 
  -3  14   0     1115.17     1355.16     95.20 o 
  -2  14   0      732.15      659.77     34.43 o 
  -1  14   0      807.85      758.35     23.18 o 
   0  14   0      449.66      414.68     20.57 o 
   1  14   0      126.14      111.83     10.52 o 
   2  14   0        1.93       25.37     29.32 o 
   3  14   0      138.17      128.91     24.41 o 
   4  14   0      338.57      313.91     18.58 o 
   5  14   0      746.22      700.43     29.61 o 
   6  14   0      767.43      669.94     11.42 o 
   7  14   0      569.57      501.28     39.80 o 
   8  14   0      866.62      838.80     22.85 o 
  -9  15   0      118.88      164.80     41.38 o 
  -8  15   0       74.05       67.14      8.41 o 
  -7  15   0       19.46       17.96     12.89 o 
  -6  15   0      377.96      413.75     23.65 o 
  -5  15   0      529.05      528.59     24.91 o 
  -4  15   0      144.40      150.37     18.50 o 
  -3  15   0        6.39       10.54     13.50 o 
  -2  15   0      101.14      112.57     22.18 o 
  -1  15   0       45.87       41.00      5.66 o 
   0  15   0       39.98       63.92     10.47 o 
   1  15   0      785.19      781.33     17.92 o 
   2  15   0      243.51      310.95     31.81 o 
   3  15   0       27.90       89.56     25.14 o 
   4  15   0      103.42      101.17      9.32 o 
   5  15   0      103.17      126.66     19.51 o 
   6  15   0        2.44       22.74     19.41 o 
   7  15   0       65.26      100.20     31.50 o 
  -8  16   0       14.83       10.68     45.64 o 
  -7  16   0       21.31       17.47     13.83 o 
  -6  16   0      158.51      136.73     21.62 o 
  -5  16   0      514.50      495.23     33.83 o 
  -4  16   0      403.62      369.10      9.41 o 
  -3  16   0      123.62      127.13     25.50 o 
  -2  16   0      155.86      163.66     28.89 o 
  -1  16   0      752.03      701.53     35.57 o 
   0  16   0      313.45      366.66     15.52 o 
   1  16   0       27.69       48.68      9.11 o 
   2  16   0       25.77       60.72     18.97 o 
   3  16   0      267.77      257.34     42.87 o 
   4  16   0      488.31      465.70      4.80 o 
   5  16   0       19.30       20.13     11.95 o 
   6  16   0        6.83        4.78     13.98 o 
   7  16   0      249.42      242.52     20.37 o 
  -7  17   0       39.96       52.81     16.64 o 
  -6  17   0      284.29      262.21      8.10 o 
  -5  17   0      156.63      174.03     26.14 o 
  -4  17   0        6.83        5.56     13.79 o 
  -3  17   0       44.30       41.73     30.67 o 
  -2  17   0       17.04       18.13     21.51 o 
  -1  17   0       36.93      100.27     24.31 o 
   0  17   0       26.48       41.32     16.02 o 
   1  17   0       46.77       45.25     38.09 o 
   2  17   0       29.31       36.38     15.34 o 
   3  17   0       31.02       86.02     30.12 o 
   4  17   0       12.84       14.66     32.57 o 
   5  17   0      140.55      108.57      4.10 o 
   6  17   0       92.47       94.42     33.04 o 
  -6  18   0      208.22      170.16      9.05 o 
  -5  18   0      283.49      286.97     49.66 o 
  -4  18   0      366.92      449.83     44.48 o 
  -3  18   0      119.76      187.56     36.25 o 
  -2  18   0      251.57      238.58     40.59 o 
  -1  18   0      730.04      681.30     24.20 o 
   0  18   0      140.91      184.08     28.13 o 
   1  18   0        1.67       15.29     43.01 o 
   2  18   0        7.36       41.28     10.26 o 
   3  18   0       26.96       81.50     24.90 o 
   4  18   0       16.26       16.40     13.18 o 
   5  18   0       53.42       67.93     20.32 o 
  -5  19   0      143.50      161.15     11.77 o 
  -4  19   0        3.91       12.30     45.21 o 
  -3  19   0       69.15       63.68     10.29 o 
  -2  19   0       99.18      103.36     14.47 o 
  -1  19   0       15.93       16.97      5.12 o 
   0  19   0       42.66       43.81      5.65 o 
   1  19   0      244.92      261.26     21.74 o 
   2  19   0      189.24      171.95     11.47 o 
   3  19   0        8.08        7.78     15.15 o 
   4  19   0        3.51        2.84     10.08 o 
  -4  20   0      136.42      145.09     36.11 o 
  -3  20   0        0.82        8.56     31.04 o 
  -2  20   0       82.15      113.84     39.15 o 
  -1  20   0      572.90      531.95     28.29 o 
   0  20   0      190.99      196.88     12.78 o 
   1  20   0       30.81       39.16     30.07 o 
   2  20   0       43.71       41.74     22.71 o 
  -1  21   0       92.77       93.42     25.57 o 
   0 -21   1       48.26      169.23     77.07 o 
   1 -21   1      340.27      295.48      9.59 o 
  -2 -20   1        6.91        6.93     13.91 o 
  -1 -20   1       22.58       31.51     15.97 o 
   0 -20   1      147.75      181.10     35.18 o 
   1 -20   1      137.21      135.98     16.35 o 
   2 -20   1       76.46       83.21     20.56 o 
   3 -20   1       39.56       35.68     34.07 o 
   4 -20   1       85.31       79.83      9.67 o 
  -4 -19   1       48.41       40.56     13.01 o 
  -3 -19   1       11.85       30.95     45.23 o 
  -2 -19   1      196.28      235.34     43.47 o 
  -1 -19   1        2.84        0.97      6.14 o 
   0 -19   1      285.24      287.36     23.12 o 
   1 -19   1      525.30      528.42     16.36 o 
   2 -19   1       83.90       77.27      6.98 o 
   3 -19   1       79.15      105.59     11.32 o 
   4 -19   1      567.34      542.58     19.01 o 
   5 -19   1      634.57      645.58     22.54 o 
  -5 -18   1       45.25       37.51      4.80 o 
  -4 -18   1       73.54       69.98     13.09 o 
  -3 -18   1       73.80      125.21     49.43 o 
  -2 -18   1      270.17      263.97     36.33 o 
  -1 -18   1      339.72      303.66      6.68 o 
   0 -18   1       16.17       19.32     18.83 o 
   1 -18   1       13.24       61.74     28.60 o 
   2 -18   1       26.41       30.49      2.56 o 
   3 -18   1       25.48       19.18     10.47 o 
   4 -18   1        7.18       12.48     17.57 o 
   5 -18   1       82.60      112.89      8.48 o 
   6 -18   1       54.40       43.83     11.00 o 
  -6 -17   1       11.81       16.10     16.96 o 
  -5 -17   1      163.75      171.84     28.22 o 
  -4 -17   1      567.17      531.25     17.39 o 
  -3 -17   1      216.40      219.80     17.46 o 
  -2 -17   1       12.79       22.66     11.40 o 
  -1 -17   1       41.08       56.59     21.29 o 
   0 -17   1      294.82      293.40     27.41 o 
   1 -17   1      489.13      484.51     19.63 o 
   2 -17   1       10.48       11.29      7.67 o 
   3 -17   1      135.17      144.91     15.65 o 
   4 -17   1      797.75      777.36     15.56 o 
   5 -17   1      515.37      547.85     27.06 o 
   6 -17   1      226.38      192.82     18.51 o 
   7 -17   1       23.55       35.43     31.03 o 
  -7 -16   1        1.47       10.74      9.94 o 
  -6 -16   1      225.74      190.78      9.36 o 
  -5 -16   1      608.26      533.04     16.42 o 
  -4 -16   1        9.81       41.95     40.92 o 
  -3 -16   1       53.92       78.31     25.51 o 
  -2 -16   1      141.97      138.19     15.17 o 
  -1 -16   1        3.06       47.36     11.59 o 
   0 -16   1       21.26       65.02     45.79 o 
   1 -16   1        1.52       14.02     13.25 o 
   2 -16   1       49.07       57.95     15.51 o 
   3 -16   1        0.82       23.14     44.21 o 
   4 -16   1      175.91      154.63     10.80 o 
   5 -16   1      310.88      270.40     32.14 o 
   6 -16   1      131.37      214.64     47.16 o 
   7 -16   1        0.34        0.18      3.88 o 
   8 -16   1       40.47       68.95     48.04 o 
  -7 -15   1       72.68       83.37     32.61 o 
  -6 -15   1        9.52       32.95     12.81 o 
  -5 -15   1       31.46      110.23     27.98 o 
  -4 -15   1      935.55     1066.39     32.30 o 
  -3 -15   1      236.04      226.28     22.35 o 
  -2 -15   1       12.46       31.50     16.16 o 
  -1 -15   1      183.35      193.36     29.59 o 
   0 -15   1      440.11      519.05     24.40 o 
   1 -15   1      410.16      381.36     35.23 o 
   2 -15   1        4.81       12.22     31.50 o 
   3 -15   1      856.56      809.77     28.43 o 
   4 -15   1       49.94       49.90     13.31 o 
   5 -15   1      567.49      485.79     27.71 o 
   6 -15   1      291.52      289.92     18.42 o 
   7 -15   1       34.95       38.99      7.99 o 
   8 -15   1      143.09      152.81     38.05 o 
  -8 -14   1      168.60      142.91     17.72 o 
  -7 -14   1        3.43       13.77     16.87 o 
  -6 -14   1       31.45       59.14     44.73 o 
  -5 -14   1      973.17      916.65     26.65 o 
  -4 -14   1      388.17      371.79     17.91 o 
  -3 -14   1        0.74        4.88     15.77 o 
  -2 -14   1      139.18      143.92      5.91 o 
  -1 -14   1        2.37       32.45     17.88 o 
   0 -14   1      289.95      288.47     17.21 o 
   1 -14   1      248.16      264.81     20.45 o 
   2 -14   1      269.28      263.53     29.55 o 
   3 -14   1      486.23      475.00      5.56 o 
   4 -14   1      107.23      123.61     20.60 o 
   5 -14   1      608.82      576.37     21.21 o 
   6 -14   1      250.72      288.10     31.05 o 
   7 -14   1       36.46       44.43     16.00 o 
   8 -14   1      176.26      220.42     14.76 o 
   9 -14   1      511.07      489.65     54.13 o 
  -8 -13   1       43.75       51.85      8.73 o 
  -7 -13   1       22.37       30.44      3.50 o 
  -6 -13   1     1258.63     1268.13     57.81 o 
  -5 -13   1     2402.37     2244.67     29.23 o 
  -4 -13   1      636.50      546.92     44.68 o 
  -3 -13   1       55.28       53.77      2.45 o 
  -2 -13   1      119.09      166.12     22.01 o 
  -1 -13   1       31.26       76.09     14.19 o 
   0 -13   1      571.76      580.00     18.92 o 
   1 -13   1      303.92      349.47     20.60 o 
   2 -13   1       64.34       57.95     11.11 o 
   3 -13   1      871.16      775.15     25.14 o 
   4 -13   1     2812.17     2551.57     48.76 o 
   5 -13   1      168.74      233.65     26.73 o 
   6 -13   1        4.57       11.93     40.07 o 
   7 -13   1      104.84      114.14     22.46 o 
   8 -13   1       61.84       68.24     15.93 o 
   9 -13   1       51.50       57.28     71.38 o 
  -9 -12   1        7.33       20.62     11.75 o 
  -8 -12   1       10.92       19.78     22.02 o 
  -7 -12   1       67.83       78.68      8.32 o 
  -6 -12   1      330.59      333.11     16.00 o 
  -5 -12   1        4.96       11.19      6.52 o 
  -4 -12   1      273.28      326.30     24.84 o 
  -3 -12   1      593.79      586.79     38.90 o 
  -2 -12   1        6.44       18.17      7.91 o 
  -1 -12   1      578.16      603.98     62.79 o 
   0 -12   1     2505.67     2369.25     98.14 o 
   1 -12   1      717.74      683.29     16.38 o 
   2 -12   1      166.03      182.71     17.49 o 
   3 -12   1       34.10       56.14     34.32 o 
   4 -12   1       49.94      108.76     46.05 o 
   5 -12   1      677.30      701.96     27.95 o 
   6 -12   1      128.35      145.19     14.28 o 
   7 -12   1        0.73        2.73      9.12 o 
   8 -12   1      194.62      256.60     22.63 o 
   9 -12   1      904.39      835.39     41.76 o 
  10 -12   1      458.06      526.38     77.53 o 
  -9 -11   1      709.81      671.05     16.06 o 
  -8 -11   1      240.35      224.20     17.16 o 
  -7 -11   1       12.86       33.09     16.95 o 
  -6 -11   1      511.04      497.55     34.59 o 
  -5 -11   1      279.46      345.99     16.21 o 
  -4 -11   1     1075.78     1107.85     36.96 o 
  -3 -11   1      234.90      260.09     16.16 o 
  -2 -11   1        1.61        5.65     17.86 o 
  -1 -11   1       10.18        9.03     14.14 o 
   0 -11   1       31.21       38.06     23.00 o 
   1 -11   1       30.88       77.58     26.04 o 
   2 -11   1       57.31       63.70     51.29 o 
   3 -11   1      121.30      155.05     44.34 o 
   4 -11   1      339.21      316.64     23.07 o 
   5 -11   1        2.71       21.85     18.65 o 
   6 -11   1       68.82       65.87     24.47 o 
   7 -11   1        3.75        6.55     13.77 o 
   8 -11   1       11.15       24.91     20.72 o 
   9 -11   1      101.57      161.90     65.69 o 
  10 -11   1      184.09      170.63     47.41 o 
 -10 -10   1       43.71       74.12    103.18 o 
  -9 -10   1        3.70        5.25      6.02 o 
  -8 -10   1        8.30       12.30      6.59 o 
  -7 -10   1       49.80       49.77      6.37 o 
  -6 -10   1      244.87      242.09     28.39 o 
  -5 -10   1      276.17      327.47     15.15 o 
  -4 -10   1     2424.44     2356.53     34.39 o 
  -3 -10   1      217.25      230.42     25.42 o 
  -2 -10   1        8.15       14.49      4.46 o 
  -1 -10   1      156.31      152.33     12.27 o 
   0 -10   1      701.88     1022.82     45.10 o 
   1 -10   1      757.93      785.89     16.95 o 
   2 -10   1     1061.66     1026.21    122.16 o 
   3 -10   1      127.86      119.52     12.51 o 
   4 -10   1     1622.52     1827.88     43.22 o 
   5 -10   1     1102.24     1098.30     89.74 o 
   6 -10   1        1.29        1.89      3.58 o 
   7 -10   1       73.48       75.97     20.60 o 
   8 -10   1        2.60        6.25     26.06 o 
   9 -10   1      273.25      297.29     30.48 o 
  10 -10   1      164.51      192.01     48.92 o 
 -10  -9   1       96.10       91.60     84.24 o 
  -9  -9   1      240.07      268.44     24.19 o 
  -8  -9   1      374.52      392.70     10.77 o 
  -7  -9   1      103.03       96.96     10.11 o 
  -6  -9   1      855.37      918.74     27.00 o 
  -5  -9   1     2098.69     1945.91    124.30 o 
  -4  -9   1     1546.03     1637.80     45.66 o 
  -3  -9   1      133.50      116.42     24.21 o 
  -2  -9   1        1.09       10.18     13.90 o 
  -1  -9   1      189.08      267.39     22.39 o 
   0  -9   1      414.20      516.65     18.95 o 
   1  -9   1       38.92       88.36     17.83 o 
   2  -9   1      177.80      525.24     58.94 o 
   3  -9   1      538.86      511.48     49.18 o 
   4  -9   1      428.27      382.04     25.23 o 
   5  -9   1      408.84      393.65     31.47 o 
   6  -9   1       11.54       29.15     20.33 o 
   7  -9   1      167.71      210.51     12.23 o 
   8  -9   1        5.30       10.39      2.57 o 
   9  -9   1      386.12      337.19     19.31 o 
  10  -9   1      200.98      254.44     65.96 o 
  11  -9   1        7.71       32.89     37.57 o 
 -10  -8   1      218.19      202.55     32.89 o 
  -9  -8   1      442.76      464.35     15.22 o 
  -8  -8   1      160.46      241.48     23.57 o 
  -7  -8   1       34.67       41.88     23.25 o 
  -6  -8   1      242.85      317.44     22.27 o 
  -5  -8   1     3807.00     3548.56     30.21 o 
  -4  -8   1     5407.74     4902.63     24.35 o 
  -3  -8   1     1410.01     1560.55     66.02 o 
  -2  -8   1     1637.74     1594.27     13.47 o 
  -1  -8   1     8737.19     8575.61     72.68 o 
   0  -8   1    25380.71    23577.14     40.84 o 
   1  -8   1      552.19      810.40     28.56 o 
   2  -8   1     1909.02     1824.65     22.32 o 
   3  -8   1       78.95       62.73      9.69 o 
   4  -8   1      654.10      672.15     50.12 o 
   5  -8   1      745.65      709.35     14.17 o 
   6  -8   1       50.26       57.72     19.75 o 
   7  -8   1        0.68       19.01     29.67 o 
   8  -8   1     1050.42      984.70     11.72 o 
   9  -8   1      496.31      521.06     23.32 o 
  10  -8   1      103.47       92.39      5.67 o 
  11  -8   1       29.06       33.80     34.68 o 
 -11  -7   1        0.43       11.05     49.74 o 
 -10  -7   1      118.16      122.74     28.50 o 
  -9  -7   1      825.90      875.68     37.78 o 
  -8  -7   1      469.07      489.72     16.01 o 
  -7  -7   1      134.45       99.05     18.53 o 
  -6  -7   1      927.32      928.32     52.15 o 
  -5  -7   1     1281.20     1257.63    101.02 o 
  -4  -7   1     3615.78     3608.95     44.99 o 
  -3  -7   1      710.23      907.79     89.19 o 
  -2  -7   1      260.89      265.42     11.68 o 
  -1  -7   1      977.38      894.18      7.68 o 
   0  -7   1     3561.87     3533.35     43.78 o 
   1  -7   1        0.79        3.74     14.35 o 
   2  -7   1      326.04      363.36     20.50 o 
   3  -7   1      107.52      131.96     32.53 o 
   4  -7   1     1168.54     1168.09     48.94 o 
   5  -7   1      227.93      226.34     14.00 o 
   6  -7   1      125.84      148.27      5.67 o 
   7  -7   1        0.47        1.58     28.06 o 
   8  -7   1       86.15       82.58      6.58 o 
   9  -7   1       59.76      136.09     69.19 o 
  10  -7   1       38.12       39.10     49.68 o 
  11  -7   1        5.04       59.57     53.34 o 
 -11  -6   1       44.63       58.02     46.44 o 
 -10  -6   1        6.07       11.10      7.52 o 
  -9  -6   1      164.87      164.76     33.91 o 
  -8  -6   1       79.43      117.31     50.57 o 
  -7  -6   1       22.27       40.64     24.68 o 
  -6  -6   1      738.95      685.91     18.93 o 
  -5  -6   1     2326.97     1993.69     67.00 o 
  -4  -6   1    11117.73    10687.71    276.56 o 
  -3  -6   1     8712.11     8409.44    237.92 o 
  -2  -6   1     3372.33     3080.96     68.17 o 
  -1  -6   1     6084.01     5929.80     37.11 o 
   0  -6   1     3615.11     3343.70     53.56 o 
   1  -6   1     4567.62     4605.66     44.76 o 
   2  -6   1      458.59      695.34     34.35 o 
   3  -6   1       64.09       80.78      2.78 o 
   4  -6   1      136.17      229.48     38.05 o 
   5  -6   1      712.53      711.31     32.79 o 
   6  -6   1      565.67      510.55     38.85 o 
   7  -6   1       60.51       64.43      9.47 o 
   8  -6   1        0.17        9.43     19.38 o 
   9  -6   1      249.55      240.71     15.32 o 
  10  -6   1      506.29      473.78     35.21 o 
  11  -6   1      206.23      198.69     79.53 o 
 -11  -5   1        6.27       27.44     25.82 o 
 -10  -5   1      133.94      147.47      7.51 o 
  -9  -5   1      477.13      459.42     31.60 o 
  -8  -5   1      277.30      230.18     22.55 o 
  -7  -5   1      432.40      475.33     12.88 o 
  -6  -5   1      885.61      894.87     23.06 o 
  -5  -5   1      154.33      225.90     19.74 o 
  -4  -5   1      515.04      506.10     34.14 o 
  -3  -5   1       73.03      103.00      5.88 o 
  -2  -5   1     2555.62     2467.32    173.52 o 
  -1  -5   1     2638.34     2688.64     22.37 o 
   0  -5   1    10368.08    10295.30    196.46 o 
   1  -5   1      881.59      941.12     36.19 o 
   2  -5   1      479.67      533.82     21.62 o 
   3  -5   1      512.60      633.65     64.80 o 
   4  -5   1      297.22      333.05     11.08 o 
   5  -5   1     3085.23     2935.38     36.63 o 
   6  -5   1      269.65      310.56     45.33 o 
   7  -5   1      392.13      415.34     30.30 o 
   8  -5   1        6.84       16.40      8.15 o 
   9  -5   1      686.23      638.53     25.10 o 
  10  -5   1      557.57      506.58     45.98 o 
  11  -5   1       21.85       52.56     56.65 o 
 -11  -4   1       57.50       52.10     21.36 o 
 -10  -4   1       60.64       59.97     14.95 o 
  -9  -4   1      425.07      438.43     28.28 o 
  -8  -4   1        5.11        4.59      7.27 o 
  -7  -4   1      111.88      132.16     28.48 o 
  -6  -4   1      139.37      170.47      4.65 o 
  -5  -4   1     3030.46     2924.96    189.46 o 
  -4  -4   1     6472.76     6473.17    320.98 o 
  -3  -4   1     2655.66     2267.11     27.74 o 
  -2  -4   1     4621.35     4954.17     40.25 o 
  -1  -4   1     1402.19     1288.62     53.22 o 
   0  -4   1      204.22      268.18     16.56 o 
   1  -4   1     7364.80     7241.27    133.27 o 
   2  -4   1     1824.67     1952.10     36.33 o 
   3  -4   1      706.05      698.20    106.92 o 
   4  -4   1     1901.76     2074.29     49.15 o 
   5  -4   1     1228.07     1144.61     53.46 o 
   6  -4   1      239.37      286.93     14.04 o 
   7  -4   1       14.60       10.60      9.20 o 
   8  -4   1      116.49      200.57     23.97 o 
   9  -4   1        0.58        2.22     15.22 o 
  10  -4   1        8.72        9.51     14.62 o 
  11  -4   1       20.84       33.21     57.82 o 
 -11  -3   1        5.81        5.03      6.73 o 
 -10  -3   1        0.17        8.74     20.03 o 
  -9  -3   1       52.73       63.41     13.05 o 
  -8  -3   1       56.84       79.34     10.91 o 
  -7  -3   1       68.86       85.43      6.51 o 
  -6  -3   1      376.48      330.18     10.24 o 
  -5  -3   1      240.68      264.16      5.39 o 
  -4  -3   1      150.61      295.64     43.28 o 
  -3  -3   1     2237.37     2387.04     91.63 o 
  -2  -3   1    10743.06    10345.56    275.17 o 
  -1  -3   1    11126.81    11097.25     92.11 o 
   0  -3   1    22274.17    21461.34    424.16 o 
   1  -3   1     1894.20     1786.05     20.60 o 
   2  -3   1     3216.88     3026.93     85.65 o 
   3  -3   1     1104.60     1166.04    120.36 o 
   4  -3   1     1543.35     1481.36     30.66 o 
   5  -3   1      813.97      920.52     53.41 o 
   6  -3   1       69.34       57.67     25.00 o 
   7  -3   1      250.32      289.73     23.88 o 
   8  -3   1      273.95      259.82     13.53 o 
   9  -3   1     1582.47     1592.47     46.64 o 
  10  -3   1      106.80      144.55     68.65 o 
  11  -3   1       31.27       51.81     18.89 o 
 -11  -2   1       11.76       35.55     36.36 o 
 -10  -2   1      230.20      225.64     39.93 o 
  -9  -2   1      295.51      388.58     39.28 o 
  -8  -2   1       48.35       93.02     40.88 o 
  -7  -2   1      659.32      671.35     49.09 o 
  -6  -2   1       68.71       48.18      3.94 o 
  -5  -2   1     2211.38     2241.03     27.80 o 
  -4  -2   1     3240.05     3064.08     62.43 o 
  -3  -2   1      195.13      312.20     53.41 o 
  -2  -2   1     8572.26     8467.29    274.65 o 
  -1  -2   1     1998.55     1912.33     25.73 o 
   0  -2   1     4560.81     4422.59     37.97 o 
   1  -2   1        9.88      170.93     67.96 o 
   2  -2   1     4182.62     3952.72     50.40 o 
   3  -2   1      980.38     1009.70     19.82 o 
   4  -2   1     4312.49     4373.70     61.89 o 
   5  -2   1      438.33      472.42     19.58 o 
   6  -2   1      231.76      212.69     23.02 o 
   7  -2   1      773.92      791.34     30.46 o 
   8  -2   1      745.23      694.30     30.86 o 
   9  -2   1     2050.79     2118.26     40.79 o 
  10  -2   1      478.19      473.08     37.68 o 
  11  -2   1       22.41       32.56     37.71 o 
 -12  -1   1       67.11       71.00     29.24 o 
 -11  -1   1      195.78      229.20     50.09 o 
 -10  -1   1      336.37      326.27      3.64 o 
  -9  -1   1       76.09       85.61     12.35 o 
  -8  -1   1      259.02      336.59     28.99 o 
  -7  -1   1       30.61       30.05      7.93 o 
  -6  -1   1      103.27      129.16     17.22 o 
  -5  -1   1     6298.14     5813.09     44.28 o 
  -4  -1   1     6980.35     7817.54     52.35 o 
  -3  -1   1      326.26      309.29      5.88 o 
  -2  -1   1     4792.40     4553.44     37.12 o 
  -1  -1   1     9269.77     8782.60     40.45 o 
   0  -1   1     9628.95    10419.00    127.65 o 
   1  -1   1     2897.52     3388.56     78.98 o 
   2  -1   1    10223.06     9796.18     67.35 o 
   3  -1   1     7597.86     6836.24    137.87 o 
   4  -1   1    13654.05    13182.92    301.21 o 
   5  -1   1    12414.59    12633.47     48.30 o 
   6  -1   1      428.20      415.89     25.65 o 
   7  -1   1      348.74      324.23     16.40 o 
   8  -1   1      337.70      376.10     15.68 o 
   9  -1   1      624.41      666.53     30.52 o 
  10  -1   1       15.70       20.07     13.85 o 
  11  -1   1       10.31       19.31     49.11 o 
 -12   0   1        1.52       26.69     48.24 o 
 -11   0   1       31.46       69.52     85.81 o 
 -10   0   1      172.21      225.20     36.95 o 
  -9   0   1     1103.28     1205.14     89.69 o 
  -8   0   1      210.71      221.93     21.73 o 
  -7   0   1      141.58      132.05     12.12 o 
  -6   0   1      556.85      622.84     29.19 o 
  -5   0   1     2095.36     2258.09     43.65 o 
  -4   0   1     2556.26     2458.06     24.36 o 
  -3   0   1     1562.34     1650.37     35.02 o 
  -2   0   1     1867.95     1683.68     21.56 o 
  -1   0   1      422.37      661.71     28.46 o 
   0   0   1     5810.00     5346.44     22.44 o 
   1   0   1       34.74       52.82     22.01 o 
   2   0   1      124.66      228.64     84.19 o 
   3   0   1      448.71      581.52     35.03 o 
   4   0   1      309.97      308.31     25.12 o 
   5   0   1     2386.70     2091.93     48.48 o 
   6   0   1     1207.29     1321.98     62.34 o 
   7   0   1      219.95      233.07     30.47 o 
   8   0   1      918.30      790.53     20.17 o 
   9   0   1     1734.75     1584.77     56.36 o 
  10   0   1      144.34      179.54     46.26 o 
 -12   1   1       60.88       69.13     34.35 o 
 -11   1   1       33.24       50.16     27.68 o 
 -10   1   1      279.18      261.06     13.06 o 
  -9   1   1     1277.49     1261.37     66.51 o 
  -8   1   1      425.51      501.44     20.71 o 
  -7   1   1      272.40      284.59      9.21 o 
  -6   1   1      233.11      390.53     49.39 o 
  -5   1   1     2345.13     2435.66     24.99 o 
  -4   1   1     3132.78     3043.74     20.20 o 
  -3   1   1      752.57      659.57     33.36 o 
  -2   1   1      168.28      277.49     40.38 o 
  -1   1   1     5721.55     5840.85     60.86 o 
   0   1   1    67849.80    63404.41     98.84 o 
   1   1   1    17034.65    15728.40    156.43 o 
   2   1   1      113.11       84.49      4.79 o 
   3   1   1     9234.20     9644.23    160.72 o 
   4   1   1    15372.81    14571.37    280.97 o 
   5   1   1     4793.96     4180.54     45.74 o 
   6   1   1      310.41      309.30     29.24 o 
   7   1   1        8.16       73.98     22.75 o 
   8   1   1      249.07      242.52     13.36 o 
   9   1   1      631.48      648.59     24.35 o 
  10   1   1      262.28      246.41     58.43 o 
 -12   2   1        7.23       18.03     46.30 o 
 -11   2   1        0.97       17.42     39.71 o 
 -10   2   1      273.04      248.95     43.18 o 
  -9   2   1      404.40      317.62     26.95 o 
  -8   2   1        8.77       12.15      4.20 o 
  -7   2   1      316.51      337.23     33.81 o 
  -6   2   1      784.73      829.77     49.14 o 
  -5   2   1      779.10      940.97     81.67 o 
  -4   2   1      378.09      382.58     22.81 o 
  -3   2   1     1812.27     1561.38     10.48 o 
  -2   2   1     1538.06     1439.11     35.66 o 
  -1   2   1       22.24      130.33     43.06 o 
   0   2   1     5313.32     5057.89     39.75 o 
   1   2   1     5942.08     5685.97     14.22 o 
   2   2   1     1024.60     1091.66     34.46 o 
   3   2   1     1588.13     1621.20     31.93 o 
   4   2   1     2321.33     2353.81     38.48 o 
   5   2   1     1961.49     2058.04     51.42 o 
   6   2   1       37.57       50.94     11.61 o 
   7   2   1      489.41      422.22     72.92 o 
   8   2   1      381.10      363.99     35.46 o 
   9   2   1        2.92       11.18      9.89 o 
  10   2   1       26.01       45.41     41.90 o 
 -12   3   1        3.43        7.47      5.33 o 
 -11   3   1        3.87       19.55     13.03 o 
 -10   3   1      401.22      409.73     34.03 o 
  -9   3   1      999.38     1169.15     27.13 o 
  -8   3   1       18.96       19.02      9.27 o 
  -7   3   1      108.69      123.39     14.96 o 
  -6   3   1      153.01      189.51     24.16 o 
  -5   3   1     1991.65     1885.04     14.74 o 
  -4   3   1      250.50      322.96     35.21 o 
  -3   3   1      544.80      486.49     84.03 o 
  -2   3   1     2330.06     2123.75     77.49 o 
  -1   3   1       80.70      135.75     21.21 o 
   0   3   1      289.49      393.47     76.64 o 
   1   3   1     2682.83     2726.48     41.89 o 
   2   3   1     6516.81     7269.14     54.48 o 
   3   3   1      768.01      739.56    112.00 o 
   4   3   1     1629.75     1349.70     48.44 o 
   5   3   1      422.81      420.10     34.96 o 
   6   3   1       84.04       63.61     13.25 o 
   7   3   1      272.63      322.27     28.88 o 
   8   3   1       51.45       58.98      4.54 o 
   9   3   1      294.35      261.94      9.81 o 
  10   3   1      233.18      237.31     22.73 o 
  11   3   1       42.26       81.85    113.12 o 
 -12   4   1       16.04       34.75     54.05 o 
 -11   4   1       38.38       84.75     80.05 o 
 -10   4   1      155.94      155.84     20.69 o 
  -9   4   1        5.55       12.67     17.83 o 
  -8   4   1      179.96      180.31     11.81 o 
  -7   4   1       68.46      162.89     33.16 o 
  -6   4   1      116.06       88.97     26.36 o 
  -5   4   1      105.33      115.60     20.02 o 
  -4   4   1     1255.83     1096.75     66.67 o 
  -3   4   1     1632.23     1559.30     36.36 o 
  -2   4   1      102.60      108.98     30.21 o 
  -1   4   1      233.00      357.88     26.11 o 
   0   4   1     2355.18     2299.73     49.29 o 
   1   4   1     3700.52     3605.29    414.93 o 
   2   4   1    14702.42    13957.40    120.42 o 
   3   4   1     1756.99     1653.73     21.74 o 
   4   4   1     4407.50     4375.47     58.65 o 
   5   4   1      352.89      339.61     19.24 o 
   6   4   1       14.32       16.25     13.61 o 
   7   4   1      175.37      222.79     24.29 o 
   8   4   1      363.32      372.77     17.68 o 
   9   4   1     1500.12     1340.05     41.02 o 
  10   4   1      192.38      207.23     34.49 o 
  11   4   1       59.72       56.10     89.76 o 
 -11   5   1       69.01       74.10     43.59 o 
 -10   5   1     1052.88     1003.22     36.58 o 
  -9   5   1      642.46      563.98     32.28 o 
  -8   5   1        1.15       19.52      6.22 o 
  -7   5   1        1.01       10.66     10.15 o 
  -6   5   1       42.26       70.96     17.39 o 
  -5   5   1     4184.84     3916.15     35.18 o 
  -4   5   1     3960.79     3748.79     22.62 o 
  -3   5   1        1.34        6.77     27.11 o 
  -2   5   1     1044.30     1065.49     42.03 o 
  -1   5   1      661.93      613.31     29.52 o 
   0   5   1     2878.15     2765.64     87.76 o 
   1   5   1     4819.95     4948.31     95.95 o 
   2   5   1     3165.54     2842.18     17.74 o 
   3   5   1     1255.59     1412.23     30.71 o 
   4   5   1      820.32      825.99     56.40 o 
   5   5   1     1016.68     1056.75     33.77 o 
   6   5   1       79.59       89.86     31.95 o 
   7   5   1      180.78      188.50     14.91 o 
   8   5   1       50.75       71.41     23.00 o 
   9   5   1      376.31      363.98     22.55 o 
  10   5   1      130.31      144.49     56.11 o 
  11   5   1       91.90       75.41    127.46 o 
 -11   6   1        0.10        1.75      4.22 o 
 -10   6   1       13.79       31.95     66.67 o 
  -9   6   1       58.59       49.75     72.25 o 
  -8   6   1      153.02      191.70     23.12 o 
  -7   6   1      182.93      151.58      9.12 o 
  -6   6   1      266.12      236.29     39.42 o 
  -5   6   1     1720.47     1804.09    109.84 o 
  -4   6   1     5726.84     5095.67     33.59 o 
  -3   6   1       56.24       49.98      5.54 o 
  -2   6   1     2233.33     2056.09     58.13 o 
  -1   6   1      782.25      764.29     29.50 o 
   0   6   1     1270.61     1205.40     45.63 o 
   1   6   1     2270.52     2390.32     39.87 o 
   2   6   1      201.84      164.82     32.95 o 
   3   6   1      127.92      116.71     20.75 o 
   4   6   1     1589.68     1544.46     36.01 o 
   5   6   1     6605.09     5964.59     71.83 o 
   6   6   1     1460.51     1587.20     78.73 o 
   7   6   1      303.27      310.04     19.37 o 
   8   6   1      958.20      873.72     63.35 o 
   9   6   1      464.98      443.55     41.89 o 
  10   6   1        8.95       14.80      8.05 o 
  11   6   1        2.25        2.76     74.12 o 
 -11   7   1      265.41      298.14     63.57 o 
 -10   7   1     1044.03      957.47     49.40 o 
  -9   7   1      271.91      259.74     41.95 o 
  -8   7   1        6.88       13.98     21.94 o 
  -7   7   1       20.72       16.81     34.62 o 
  -6   7   1      880.96      933.43     68.31 o 
  -5   7   1      203.11      210.36     18.68 o 
  -4   7   1      350.25      354.92     22.70 o 
  -3   7   1      117.09      142.59      3.67 o 
  -2   7   1      153.31      153.80      5.24 o 
  -1   7   1      884.28     1037.19     46.14 o 
   0   7   1     2509.78     2473.21     85.26 o 
   1   7   1       38.20       48.45     10.95 o 
   2   7   1      790.86      752.57     13.24 o 
   3   7   1     4005.18     3807.71    104.81 o 
   4   7   1     8113.91     8350.85     77.76 o 
   5   7   1      364.36      334.19     20.34 o 
   6   7   1        3.27       16.78     37.60 o 
   7   7   1       28.20       14.82      7.32 o 
   8   7   1       46.22       47.21      4.71 o 
   9   7   1       78.77      116.35     12.53 o 
  10   7   1       23.60       34.32     43.70 o 
 -11   8   1       41.68       50.98     69.65 o 
 -10   8   1      104.24      154.17     50.49 o 
  -9   8   1       66.65       80.25     32.92 o 
  -8   8   1      263.81      250.69     79.86 o 
  -7   8   1      125.04      115.43      4.17 o 
  -6   8   1      939.77      894.95     18.98 o 
  -5   8   1     1327.29     1264.70     99.87 o 
  -4   8   1      222.74      204.17     18.65 o 
  -3   8   1      369.76      401.70     38.06 o 
  -2   8   1      154.68      203.88     12.85 o 
  -1   8   1     2622.08     2532.87     22.97 o 
   0   8   1     2047.36     1998.40     36.36 o 
   1   8   1       75.25      105.13     20.60 o 
   2   8   1      140.12      190.12     15.93 o 
   3   8   1     6161.90     6277.45    242.02 o 
   4   8   1    10712.09     9699.33     43.67 o 
   5   8   1     2029.33     2030.50     26.79 o 
   6   8   1      128.46      136.25      7.49 o 
   7   8   1      662.99      585.52     13.17 o 
   8   8   1      946.65      989.35     50.84 o 
   9   8   1      339.59      357.67     17.32 o 
  10   8   1        6.72       15.37     35.64 o 
 -11   9   1      123.94      228.27     55.30 o 
 -10   9   1      668.63      600.76     30.16 o 
  -9   9   1     1062.47     1052.10     68.89 o 
  -8   9   1      196.58      192.39     53.43 o 
  -7   9   1       30.13       85.43     37.90 o 
  -6   9   1      281.67      313.08     18.26 o 
  -5   9   1      730.15      652.18     79.23 o 
  -4   9   1       37.33       35.39     14.82 o 
  -3   9   1      394.13      407.84     18.15 o 
  -2   9   1      579.03      532.06     13.99 o 
  -1   9   1       25.70       32.25     40.13 o 
   0   9   1      208.59      264.62     26.26 o 
   1   9   1      841.89      823.45     99.74 o 
   2   9   1      267.72      292.26     47.14 o 
   3   9   1       24.27      109.59     19.85 o 
   4   9   1      620.13      594.39     19.06 o 
   5   9   1      142.02      123.24     10.81 o 
   6   9   1       24.72       32.36     19.91 o 
   7   9   1       67.15       80.09      3.97 o 
   8   9   1      146.82      213.83     23.53 o 
   9   9   1      475.85      431.62     32.92 o 
  10   9   1      297.58      354.95     42.19 o 
 -11  10   1        7.38       30.56     13.98 o 
 -10  10   1      145.34      137.77     62.54 o 
  -9  10   1      478.90      521.13     45.01 o 
  -8  10   1      367.24      329.14     25.09 o 
  -7  10   1       80.00       87.56     20.47 o 
  -6  10   1     1187.97     1153.69     28.43 o 
  -5  10   1     1610.42     1445.69     27.07 o 
  -4  10   1     1782.51     1828.97     29.79 o 
  -3  10   1      130.88      136.12     20.46 o 
  -2  10   1       26.21       55.19     46.77 o 
  -1  10   1     3145.62     2867.51     92.74 o 
   0  10   1     1402.15     1588.06     45.09 o 
   1  10   1      167.02      169.07     15.97 o 
   2  10   1       11.74       18.90     10.71 o 
   3  10   1     1320.61     1373.46     64.23 o 
   4  10   1     3769.68     3528.26    120.49 o 
   5  10   1     1125.93     1201.82     53.69 o 
   6  10   1     1107.48      977.08     38.50 o 
   7  10   1      764.01      679.23     24.38 o 
   8  10   1      605.71      625.57     28.18 o 
   9  10   1      484.49      508.77     34.98 o 
  10  10   1       36.39       44.69     11.77 o 
 -10  11   1      686.60      651.03     15.54 o 
  -9  11   1      148.64      137.02     67.13 o 
  -8  11   1        0.26        6.04     27.68 o 
  -7  11   1      318.54      368.51     40.69 o 
  -6  11   1      251.41      351.47     49.46 o 
  -5  11   1      335.82      334.09     19.90 o 
  -4  11   1      193.82      231.53     35.35 o 
  -3  11   1      392.82      428.93     29.86 o 
  -2  11   1       32.37       78.74     16.16 o 
  -1  11   1      924.27      977.96     31.69 o 
   0  11   1      577.22      620.00     16.69 o 
   1  11   1      120.15      123.36     15.62 o 
   2  11   1        9.67       25.14     10.87 o 
   3  11   1      125.35      183.57     15.68 o 
   4  11   1      261.98      241.79     50.05 o 
   5  11   1      958.91     1046.87     62.51 o 
   6  11   1     1076.81     1307.11     31.14 o 
   7  11   1      184.60      249.89     21.36 o 
   8  11   1      315.82      267.81     23.84 o 
   9  11   1      115.58      127.84     17.17 o 
 -10  12   1      417.10      345.96     35.01 o 
  -9  12   1      275.29      338.66     50.36 o 
  -8  12   1      390.16      405.28     31.34 o 
  -7  12   1      625.68      575.22     21.61 o 
  -6  12   1     2465.75     2196.28     50.36 o 
  -5  12   1     3461.03     3267.96     22.11 o 
  -4  12   1      125.99      155.93     20.59 o 
  -3  12   1      330.46      400.67     15.31 o 
  -2  12   1        3.37      108.60     38.21 o 
  -1  12   1      368.28      369.32     14.29 o 
   0  12   1       18.14       70.82     29.80 o 
   1  12   1      296.95      273.52     11.36 o 
   2  12   1        2.70       34.39     13.26 o 
   3  12   1       95.33      165.69     29.36 o 
   4  12   1      279.81      367.94     30.85 o 
   5  12   1      101.32      159.33     14.85 o 
   6  12   1      395.00      364.00     37.23 o 
   7  12   1       62.62      106.88     30.84 o 
   8  12   1      375.52      356.55     21.39 o 
   9  12   1       44.43      122.74     57.74 o 
 -10  13   1      177.58      156.16     34.03 o 
  -9  13   1        6.86        6.26     22.30 o 
  -8  13   1        9.88        3.68     15.11 o 
  -7  13   1       65.04       48.35     14.82 o 
  -6  13   1       13.34       30.14     26.10 o 
  -5  13   1      241.31      311.80     39.53 o 
  -4  13   1      839.43      798.36     23.33 o 
  -3  13   1        0.89       10.15     31.76 o 
  -2  13   1       10.04       18.12     23.09 o 
  -1  13   1      464.94      417.11     31.74 o 
   0  13   1        4.56       19.50     40.64 o 
   1  13   1      102.25      155.68     28.72 o 
   2  13   1       19.02       25.54      5.56 o 
   3  13   1      156.30      185.88     22.57 o 
   4  13   1      136.82      143.15     28.60 o 
   5  13   1       76.16       61.16     18.80 o 
   6  13   1       41.37       54.34     28.14 o 
   7  13   1      102.69      110.84     21.49 o 
   8  13   1      293.78      286.63     19.19 o 
  -9  14   1       67.21       63.83     36.13 o 
  -8  14   1       30.32       38.75     17.73 o 
  -7  14   1      154.25      168.32     42.15 o 
  -6  14   1      799.38      756.10     15.81 o 
  -5  14   1      783.23      685.90     19.53 o 
  -4  14   1      313.05      379.32     38.94 o 
  -3  14   1      445.96      522.41     27.91 o 
  -2  14   1      262.60      291.67     18.12 o 
  -1  14   1      691.12      662.02     22.87 o 
   0  14   1       15.44       16.99      6.25 o 
   1  14   1     1102.74     1194.85     44.85 o 
   2  14   1      199.07      187.16      5.82 o 
   3  14   1       18.04       19.39     10.99 o 
   4  14   1      128.56      128.41     24.66 o 
   5  14   1      116.80      121.65     14.36 o 
   6  14   1      504.69      472.59     18.39 o 
   7  14   1      116.63      156.43     21.21 o 
   8  14   1       28.84       95.96     54.81 o 
  -9  15   1        6.92       33.11     49.11 o 
  -8  15   1       43.64       54.75      7.12 o 
  -7  15   1        0.36        7.69     21.81 o 
  -6  15   1       46.53       56.71      9.96 o 
  -5  15   1      492.56      446.13     40.61 o 
  -4  15   1      110.00      138.59     26.33 o 
  -3  15   1      103.01      109.94     30.45 o 
  -2  15   1      275.91      275.04     27.34 o 
  -1  15   1     1210.79     1176.72    150.28 o 
   0  15   1      218.91      252.36     18.29 o 
   1  15   1       24.26       35.30     40.84 o 
   2  15   1        2.90       15.15     11.82 o 
   3  15   1      347.66      385.15     18.98 o 
   4  15   1      350.70      369.99     27.38 o 
   5  15   1       55.07       59.98     18.88 o 
   6  15   1       37.29       45.18     10.04 o 
   7  15   1        3.59       17.84      8.60 o 
  -8  16   1        0.39       14.52     61.62 o 
  -7  16   1       22.05       34.87     33.03 o 
  -6  16   1      350.70      364.80     15.91 o 
  -5  16   1      115.18       94.09      7.39 o 
  -4  16   1       51.73       59.59      5.53 o 
  -3  16   1       33.18       44.83     17.66 o 
  -2  16   1      187.14      185.07     48.33 o 
  -1  16   1      124.95      158.93     32.49 o 
   0  16   1       18.24       26.01     20.15 o 
   1  16   1        2.33       22.96     31.18 o 
   2  16   1        1.51       31.80     23.79 o 
   3  16   1       18.38       25.33      9.24 o 
   4  16   1        0.33        4.29      6.24 o 
   5  16   1      151.69      137.47     19.93 o 
   6  16   1       56.30       54.48     14.76 o 
  -7  17   1       14.15       28.46     13.41 o 
  -6  17   1       50.82       54.41      9.74 o 
  -5  17   1        4.21        5.57     13.44 o 
  -4  17   1       74.16       63.64     14.65 o 
  -3  17   1      418.27      396.77     19.82 o 
  -2  17   1      587.17      588.60     21.06 o 
  -1  17   1      782.96      741.38     38.85 o 
   0  17   1      236.27      265.01     21.86 o 
   1  17   1       12.16        6.51     17.09 o 
   2  17   1       10.60       30.62     48.37 o 
   3  17   1      239.84      258.95     20.86 o 
   4  17   1      312.49      329.82     13.75 o 
   5  17   1       89.12      112.75     14.45 o 
   6  17   1       27.79       41.80      4.58 o 
  -7  18   1      123.22      142.07     80.08 o 
  -6  18   1      415.35      372.60     15.02 o 
  -5  18   1      416.59      371.77      7.33 o 
  -4  18   1       33.75       41.67     28.31 o 
  -3  18   1        8.23       20.32     41.75 o 
  -2  18   1       20.19       58.90     42.31 o 
  -1  18   1      112.99      112.38     11.14 o 
   0  18   1        0.43        0.03      2.56 o 
   1  18   1      267.53      240.92     16.14 o 
   2  18   1       35.37       36.76      9.41 o 
   3  18   1       47.72       57.46     15.19 o 
   4  18   1       42.99       46.70     11.86 o 
   5  18   1      109.19      136.09     23.34 o 
  -6  19   1      120.29      139.90     33.44 o 
  -5  19   1      214.71      204.05      9.67 o 
  -4  19   1      229.84      252.06     33.42 o 
  -3  19   1       71.44       66.61     15.63 o 
  -2  19   1      461.87      417.91     27.31 o 
  -1  19   1     1069.30     1000.99     43.92 o 
   0  19   1      310.38      318.43     25.92 o 
   1  19   1       40.96       52.90     33.48 o 
   2  19   1      261.58      251.30     21.97 o 
   3  19   1      578.03      570.32     30.44 o 
   4  19   1      108.05       95.94     52.01 o 
  -4  20   1        1.36        7.04     32.74 o 
  -3  20   1       95.65      113.99     30.27 o 
  -2  20   1       93.80       79.19     11.73 o 
  -1  20   1        1.97       21.61     10.54 o 
   0  20   1       42.07       35.72     12.36 o 
   1  20   1       64.33       71.23     16.14 o 
   2  20   1       50.96       66.05     55.23 o 
  -1  21   1      634.71      620.17     14.90 o 
   1 -21   2      112.30      139.90     49.11 o 
  -3 -20   2       22.24       36.26     45.05 o 
  -2 -20   2      185.37      187.38     31.62 o 
  -1 -20   2       57.10       60.77     39.49 o 
   0 -20   2       34.68       76.95     34.88 o 
   1 -20   2      243.22      208.34      9.07 o 
   2 -20   2       20.74       25.55     20.05 o 
   3 -20   2        6.71       11.76     27.75 o 
   4 -20   2      126.71      112.40     16.73 o 
  -4 -19   2       36.37       59.38     10.12 o 
  -3 -19   2        1.46        1.48      4.36 o 
  -2 -19   2       18.50       17.47     27.22 o 
  -1 -19   2        4.20        6.16      2.60 o 
   0 -19   2        6.10       12.29     33.12 o 
   1 -19   2       43.09       39.49     26.37 o 
   2 -19   2        9.34       20.61     17.52 o 
   3 -19   2        1.22        6.98     13.85 o 
   4 -19   2       13.15       18.15     23.60 o 
   5 -19   2        3.39       12.11     12.14 o 
  -5 -18   2      341.02      326.97     19.13 o 
  -4 -18   2      711.43      669.50     24.00 o 
  -3 -18   2      104.96      113.25      6.44 o 
  -2 -18   2        9.04       14.32     17.50 o 
  -1 -18   2      304.64      317.56     16.30 o 
   0 -18   2      624.99      556.51     41.86 o 
   1 -18   2      157.87      207.97     30.74 o 
   2 -18   2       68.35       89.41     16.40 o 
   3 -18   2       13.54       23.53     17.46 o 
   4 -18   2      845.60      758.12     21.51 o 
   5 -18   2      653.57      659.98     37.44 o 
   6 -18   2      175.21      198.54     18.36 o 
  -6 -17   2       18.12       15.29      6.15 o 
  -5 -17   2      160.29      152.97     14.20 o 
  -4 -17   2       39.84       38.94      4.04 o 
  -3 -17   2        9.09       33.07     22.58 o 
  -2 -17   2        0.24       21.53     27.16 o 
  -1 -17   2        6.19       22.35     28.74 o 
   0 -17   2        8.47       29.48     18.81 o 
   1 -17   2        0.58        3.08     14.74 o 
   2 -17   2      259.14      267.31     36.67 o 
   3 -17   2       41.88       46.14     32.31 o 
   4 -17   2      129.17      125.14     26.95 o 
   5 -17   2       39.67       35.85      5.62 o 
   6 -17   2       10.44       12.07      5.16 o 
   7 -17   2        0.75        3.61      3.82 o 
  -7 -16   2        0.29        6.10      5.65 o 
  -6 -16   2      118.44      109.27     11.16 o 
  -5 -16   2     1024.09     1021.83     17.80 o 
  -4 -16   2      890.56      859.99     16.62 o 
  -3 -16   2      107.59      101.72     29.27 o 
  -2 -16   2       59.35       59.06      8.04 o 
  -1 -16   2       86.92      107.29     35.10 o 
   0 -16   2      328.68      354.49     27.05 o 
   1 -16   2      183.30      187.38     17.83 o 
   2 -16   2       36.58       56.68     21.71 o 
   3 -16   2        5.59       15.13     14.34 o 
   4 -16   2      250.58      317.07     36.71 o 
   5 -16   2      148.51      139.04     11.49 o 
   6 -16   2      152.72      131.12     19.83 o 
   7 -16   2        4.87       20.36     26.97 o 
   8 -16   2       37.36       55.30      9.78 o 
  -7 -15   2       27.31       58.01     28.12 o 
  -6 -15   2      141.93      143.88     10.46 o 
  -5 -15   2       96.22      113.77     21.91 o 
  -4 -15   2       38.28       49.57     15.17 o 
  -3 -15   2       35.52       86.32     23.57 o 
  -2 -15   2        0.16       13.53     16.49 o 
  -1 -15   2       46.43       55.25      5.53 o 
   0 -15   2      232.44      226.77     23.73 o 
   1 -15   2        3.99       31.18     24.77 o 
   2 -15   2       19.30       28.82     24.63 o 
   3 -15   2       20.82       31.70     30.23 o 
   4 -15   2        4.34       52.40     25.62 o 
   5 -15   2       17.12       10.85      4.35 o 
   6 -15   2       23.55       25.02      8.23 o 
   7 -15   2       39.00       35.87     13.01 o 
   8 -15   2      127.16      117.92     15.13 o 
  -8 -14   2       39.20       52.37     15.23 o 
  -7 -14   2        1.45        4.82     16.16 o 
  -6 -14   2        3.15       18.19     13.78 o 
  -5 -14   2      175.80      213.24     36.67 o 
  -4 -14   2     1155.72     1049.45     77.65 o 
  -3 -14   2      174.08      142.36     24.68 o 
  -2 -14   2      228.45      222.03     35.05 o 
  -1 -14   2       79.54       98.30     35.20 o 
   0 -14   2      318.85      362.24     32.56 o 
   1 -14   2       94.01      133.99     34.61 o 
   2 -14   2       14.38       21.97     21.54 o 
   3 -14   2     1263.85     1120.56    110.21 o 
   4 -14   2       74.84       69.86     12.62 o 
   5 -14   2      480.79      478.63     41.72 o 
   6 -14   2       88.28       93.32     12.52 o 
   7 -14   2       28.11       71.71     38.92 o 
   8 -14   2      145.64      159.96     10.16 o 
   9 -14   2       37.63       36.48     13.50 o 
  -9 -13   2       72.71       60.10     14.56 o 
  -8 -13   2       86.09       81.27      3.44 o 
  -7 -13   2      153.13      160.59     24.32 o 
  -6 -13   2        0.10        6.50      5.51 o 
  -5 -13   2      689.62      655.77     21.43 o 
  -4 -13   2      991.31      943.65     14.87 o 
  -3 -13   2      185.21      220.94     20.55 o 
  -2 -13   2       18.59       19.36     14.95 o 
  -1 -13   2      296.68      292.91     20.90 o 
   0 -13   2     1091.97     1052.58     43.29 o 
   1 -13   2      367.67      324.10     19.56 o 
   2 -13   2      335.08      323.84     15.82 o 
   3 -13   2      271.52      269.03      3.11 o 
   4 -13   2     1260.95     1221.37     30.97 o 
   5 -13   2      972.84      946.43     25.15 o 
   6 -13   2       65.61       79.50     19.83 o 
   7 -13   2        9.34       18.23      6.05 o 
   8 -13   2      117.63      130.24     29.67 o 
   9 -13   2      411.30      342.21     21.74 o 
  -9 -12   2      541.21      518.75     16.97 o 
  -8 -12   2      271.25      294.44     33.88 o 
  -7 -12   2      171.24      188.06     15.09 o 
  -6 -12   2      445.24      491.63     26.79 o 
  -5 -12   2     3209.96     2979.68     21.28 o 
  -4 -12   2     2046.26     1994.58     60.66 o 
  -3 -12   2       47.86       62.67     11.77 o 
  -2 -12   2       65.92       85.27     26.46 o 
  -1 -12   2       82.23       95.62     18.99 o 
   0 -12   2      183.73      203.10     23.78 o 
   1 -12   2      645.01      652.21     59.36 o 
   2 -12   2      391.90      435.31     32.82 o 
   3 -12   2       30.09       36.90     38.50 o 
   4 -12   2     1426.95     1347.57     58.53 o 
   5 -12   2      383.52      349.07     11.79 o 
   6 -12   2      154.43      143.83      4.01 o 
   7 -12   2      181.45      163.04     19.75 o 
   8 -12   2       50.72       49.68     30.43 o 
   9 -12   2       10.87       32.85     20.43 o 
  10 -12   2        1.70        7.12     37.28 o 
  -9 -11   2       42.32       49.42     37.26 o 
  -8 -11   2      101.76       98.19     13.57 o 
  -7 -11   2       21.28       22.17      7.71 o 
  -6 -11   2       49.51       76.59     18.04 o 
  -5 -11   2       11.04       21.55     21.37 o 
  -4 -11   2      790.86      795.49     24.81 o 
  -3 -11   2      139.03      184.09     19.55 o 
  -2 -11   2       46.02       49.13      6.21 o 
  -1 -11   2      961.62      982.94     70.71 o 
   0 -11   2     2363.96     2279.49     43.72 o 
   1 -11   2      174.91      214.98     20.81 o 
   2 -11   2      389.50      374.50      4.21 o 
   3 -11   2      202.05      175.16     17.80 o 
   4 -11   2       46.04       80.59     20.57 o 
   5 -11   2      463.04      420.28     10.88 o 
   6 -11   2       85.72       87.12     22.38 o 
   7 -11   2      116.17      122.12     21.03 o 
   8 -11   2      148.36      144.99     19.76 o 
   9 -11   2      847.92      788.15     27.25 o 
  10 -11   2       68.98       69.77     27.61 o 
 -10 -10   2       42.48       58.24     30.25 o 
  -9 -10   2      638.58      579.29     38.73 o 
  -8 -10   2       99.07      101.21     14.60 o 
  -7 -10   2       16.86       18.66      9.72 o 
  -6 -10   2     1202.38     1071.36     17.63 o 
  -5 -10   2     2147.18     2203.15     38.72 o 
  -4 -10   2     1148.09     1352.25     40.31 o 
  -3 -10   2      378.65      387.58     21.98 o 
  -2 -10   2       81.67      154.79     15.01 o 
  -1 -10   2       50.91       55.70      6.38 o 
   0 -10   2      992.85     1092.12     83.37 o 
   1 -10   2       46.49       55.51     12.65 o 
   2 -10   2        8.93       16.75     15.28 o 
   3 -10   2        0.25       12.38     32.22 o 
   4 -10   2      861.02      823.60     59.21 o 
   5 -10   2      857.54      921.77     69.85 o 
   6 -10   2        0.06       15.63      4.90 o 
   7 -10   2        0.68       13.76     15.78 o 
   8 -10   2       13.58       45.11     20.60 o 
   9 -10   2      229.11      201.70     31.08 o 
  10 -10   2       54.57       54.73      7.15 o 
 -10  -9   2        3.16        5.92     65.85 o 
  -9  -9   2        0.27        0.63     14.62 o 
  -8  -9   2       17.35       24.12     11.70 o 
  -7  -9   2       91.32      133.14     26.49 o 
  -6  -9   2      115.46      147.94     10.15 o 
  -5  -9   2     4807.87     4511.64     40.24 o 
  -4  -9   2     3434.53     3106.12     44.20 o 
  -3  -9   2      280.04      307.38     24.19 o 
  -2  -9   2      535.17      538.18     18.41 o 
  -1  -9   2       21.35      126.66     29.26 o 
   0  -9   2     4003.10     3728.88     42.20 o 
   1  -9   2     1333.33     1529.61     37.46 o 
   2  -9   2      308.21      305.91     11.79 o 
   3  -9   2      347.54      397.65     18.46 o 
   4  -9   2     2865.16     2767.42     97.98 o 
   5  -9   2      519.34      498.44     29.22 o 
   6  -9   2      190.93      152.52     24.78 o 
   7  -9   2       42.42       42.36     40.38 o 
   8  -9   2       54.66       58.70     18.66 o 
   9  -9   2        1.37        5.90     32.61 o 
  10  -9   2       87.60       92.48     80.46 o 
 -10  -8   2      204.12      178.74      5.49 o 
  -9  -8   2      653.09      593.79     35.84 o 
  -8  -8   2      179.15      177.71      7.86 o 
  -7  -8   2       30.60       55.23     25.05 o 
  -6  -8   2      586.65      574.83     30.65 o 
  -5  -8   2      353.19      476.96     34.53 o 
  -4  -8   2     1479.05     1374.91     92.34 o 
  -3  -8   2       30.15       38.28      7.56 o 
  -2  -8   2      331.39      325.72     29.34 o 
  -1  -8   2      922.54      907.77    118.08 o 
   0  -8   2      238.36      270.43     38.65 o 
   1  -8   2      153.67      181.52     17.03 o 
   2  -8   2      125.41      125.59     34.55 o 
   3  -8   2     1709.55     1569.88     28.83 o 
   4  -8   2      820.18      992.14     44.12 o 
   5  -8   2      499.95      541.46     18.86 o 
   6  -8   2       29.03       22.33      9.43 o 
   7  -8   2       61.81       70.90     25.59 o 
   8  -8   2      279.53      282.28     26.64 o 
   9  -8   2      482.38      491.51     31.31 o 
  10  -8   2       72.26       75.78     22.53 o 
  11  -8   2        7.77       10.63     25.63 o 
 -11  -7   2       13.76       16.20      8.20 o 
 -10  -7   2       79.78      129.45     26.45 o 
  -9  -7   2      291.87      297.93     25.15 o 
  -8  -7   2        4.41       13.20      5.82 o 
  -7  -7   2       85.55       76.53     13.52 o 
  -6  -7   2     1140.46     1165.48     41.61 o 
  -5  -7   2     7531.98     6871.51    146.19 o 
  -4  -7   2    10910.45    10434.77     68.27 o 
  -3  -7   2     1305.42     1258.45     34.85 o 
  -2  -7   2     1144.37     1200.80     83.12 o 
  -1  -7   2    16247.09    15430.64    227.63 o 
   0  -7   2    35699.91    32991.21     66.89 o 
   1  -7   2     7922.89     7325.07    188.48 o 
   2  -7   2     1972.74     1947.04     41.53 o 
   3  -7   2      776.12      908.68     14.42 o 
   4  -7   2     3119.95     2750.46    132.87 o 
   5  -7   2     1831.71     1884.60     56.82 o 
   6  -7   2        8.58       22.99     15.08 o 
   7  -7   2       70.87       83.52      6.85 o 
   8  -7   2      137.06      244.10     45.10 o 
   9  -7   2      423.48      447.09     39.10 o 
  10  -7   2      163.68      162.76     34.58 o 
  11  -7   2       17.01       17.47    116.79 o 
 -11  -6   2        5.31       10.42     13.76 o 
 -10  -6   2        8.06        8.02      7.44 o 
  -9  -6   2      318.04      344.16     35.59 o 
  -8  -6   2      295.54      268.11     38.83 o 
  -7  -6   2      570.27      550.15     16.62 o 
  -6  -6   2      734.91      702.79     56.31 o 
  -5  -6   2      127.75      142.53     17.89 o 
  -4  -6   2        0.72       29.31     28.19 o 
  -3  -6   2       90.44      107.61      9.12 o 
  -2  -6   2     1509.59     1679.11     32.55 o 
  -1  -6   2       96.81      104.08     25.19 o 
   0  -6   2     1902.62     1944.58     53.00 o 
   1  -6   2     1489.07     1501.32     48.31 o 
   2  -6   2        4.62       13.83     50.22 o 
   3  -6   2      272.18      273.84     17.85 o 
   4  -6   2      243.92      282.38      6.76 o 
   5  -6   2      647.01      723.79     59.17 o 
   6  -6   2      217.80      192.03     30.00 o 
   7  -6   2       53.61       72.65     27.69 o 
   8  -6   2        5.58        6.08      5.02 o 
   9  -6   2       63.36      104.94     26.95 o 
  10  -6   2       62.33      106.93     42.30 o 
  11  -6   2       57.67       76.33     65.66 o 
 -11  -5   2       32.18       21.47     38.74 o 
 -10  -5   2       81.67       85.29     10.87 o 
  -9  -5   2      321.74      268.11     13.76 o 
  -8  -5   2      106.66      100.60      1.10 o 
  -7  -5   2      101.19       94.48     16.05 o 
  -6  -5   2      190.90      160.63     16.70 o 
  -5  -5   2      800.27      786.29     20.01 o 
  -4  -5   2      845.82      938.82     42.99 o 
  -3  -5   2       91.93       69.78      7.49 o 
  -2  -5   2     1046.71      904.59     87.87 o 
  -1  -5   2     1484.96     1436.60     27.06 o 
   0  -5   2     9536.32     9271.51    220.39 o 
   1  -5   2     6795.21     6852.58     90.94 o 
   2  -5   2      159.68      152.54     18.37 o 
   3  -5   2     3490.32     3169.38     74.41 o 
   4  -5   2     2532.47     2522.21     41.55 o 
   5  -5   2      692.51      641.46     29.39 o 
   6  -5   2        0.98       17.97     13.38 o 
   7  -5   2       28.38       27.92      8.07 o 
   8  -5   2        0.10        3.73     33.85 o 
   9  -5   2        0.09        8.81     35.55 o 
  10  -5   2        0.87        3.76     34.75 o 
 -11  -4   2       18.78       30.16     30.13 o 
 -10  -4   2       68.88       86.64     20.64 o 
  -9  -4   2       60.07       72.92     15.89 o 
  -8  -4   2       66.55       51.12      6.66 o 
  -7  -4   2       78.88       86.80     13.82 o 
  -6  -4   2       67.68      118.30     32.51 o 
  -5  -4   2      403.30      502.45     28.93 o 
  -4  -4   2        7.20       37.07      8.82 o 
  -3  -4   2     1802.54     1784.42     12.07 o 
  -2  -4   2      351.82      509.63     31.20 o 
  -1  -4   2     1534.65     1485.20     48.05 o 
   0  -4   2     4264.55     4062.60    206.81 o 
   1  -4   2      720.44      655.82    119.46 o 
   2  -4   2     1130.02     1099.69     18.03 o 
   3  -4   2      637.81      822.64    116.34 o 
   4  -4   2    11985.62    10704.93     15.50 o 
   5  -4   2     4921.43     4469.35     86.15 o 
   6  -4   2      159.67      140.35     18.77 o 
   7  -4   2      127.40      119.53      7.09 o 
   8  -4   2      196.76      187.38     24.14 o 
   9  -4   2      261.58      293.32     20.20 o 
  10  -4   2        5.68       19.37     16.46 o 
 -11  -3   2       16.76       38.62     56.24 o 
 -10  -3   2      366.10      290.98     37.67 o 
  -9  -3   2      441.83      451.84     37.30 o 
  -8  -3   2      116.52      115.32      6.44 o 
  -7  -3   2       97.66      151.41     26.75 o 
  -6  -3   2        5.38       49.42     20.33 o 
  -5  -3   2       21.92       73.69     34.30 o 
  -4  -3   2      115.68      141.26     35.98 o 
  -3  -3   2     4285.67     4075.60    112.57 o 
  -2  -3   2     4910.10     4624.27    107.78 o 
  -1  -3   2      892.74      767.40     10.39 o 
   0  -3   2     8409.39     8438.53    170.36 o 
   1  -3   2     1827.25     1868.27     75.98 o 
   2  -3   2      611.72      621.35     16.34 o 
   3  -3   2        3.27       23.70     19.58 o 
   4  -3   2     1668.48     1654.95     76.83 o 
   5  -3   2      194.65      242.69     18.21 o 
   6  -3   2      611.31      590.18     18.70 o 
   7  -3   2      766.50      729.12     22.01 o 
   8  -3   2       59.89       79.54     27.52 o 
   9  -3   2      194.79      180.86     20.37 o 
  10  -3   2      193.29      175.41      4.19 o 
 -11  -2   2       33.78       34.48     10.12 o 
 -10  -2   2      170.96      263.46     36.00 o 
  -9  -2   2       21.48       31.78     17.66 o 
  -8  -2   2      225.34      262.65     34.19 o 
  -7  -2   2       12.94       63.30     19.26 o 
  -6  -2   2       72.11      113.11     27.81 o 
  -5  -2   2      207.80      170.04     13.03 o 
  -4  -2   2       50.66       39.39      8.75 o 
  -3  -2   2      367.31      566.48     37.75 o 
  -2  -2   2     4138.26     4132.44    113.31 o 
  -1  -2   2      326.76      311.99     56.68 o 
   0  -2   2    55483.11    51049.76    131.10 o 
   1  -2   2    11409.36    11418.60    296.58 o 
   2  -2   2      955.13     1216.61     75.19 o 
   3  -2   2    15920.60    14857.94    116.55 o 
   4  -2   2     5761.89     5552.26     33.06 o 
   5  -2   2     3033.11     2977.26    106.16 o 
   6  -2   2      275.07      260.94     31.07 o 
   7  -2   2       47.77       39.20     12.00 o 
   8  -2   2     1086.00     1082.70     46.59 o 
   9  -2   2     1680.95     1612.89     59.41 o 
  10  -2   2       75.92       73.96     29.99 o 
 -12  -1   2        3.37       32.78     69.05 o 
 -11  -1   2       36.78       98.30     43.96 o 
 -10  -1   2      310.72      289.31     42.18 o 
  -9  -1   2        1.80       15.69     26.51 o 
  -8  -1   2        4.32       45.21     27.08 o 
  -7  -1   2       81.32      137.13     30.54 o 
  -6  -1   2      494.43      585.65     28.24 o 
  -5  -1   2     2293.45     2403.52     38.79 o 
  -4  -1   2     3460.77     3378.52     29.05 o 
  -3  -1   2       88.70       69.22     10.66 o 
  -2  -1   2     6964.83     6750.28    108.84 o 
  -1  -1   2     1234.21     1138.87     11.62 o 
   0  -1   2       35.21       72.17      5.33 o 
   1  -1   2     1571.86     1581.57     88.40 o 
   2  -1   2     3397.13     3505.98     73.95 o 
   3  -1   2      161.30      217.82     20.70 o 
   4  -1   2      131.17      167.51     94.44 o 
   5  -1   2     1432.19     1276.41     16.48 o 
   6  -1   2     1510.74     1406.80     57.61 o 
   7  -1   2      300.25      362.17     15.23 o 
   8  -1   2      934.66      844.65     18.95 o 
   9  -1   2     1417.86     1303.39     75.35 o 
  10  -1   2      150.71      154.61     49.11 o 
 -12   0   2       89.75       71.65     23.13 o 
 -11   0   2      164.94      151.16     39.96 o 
 -10   0   2      323.23      349.38     50.03 o 
  -9   0   2      540.41      484.16     36.01 o 
  -8   0   2      128.78      154.89     19.13 o 
  -7   0   2       34.03       33.98      6.87 o 
  -6   0   2        0.97       24.86     12.55 o 
  -5   0   2     2792.15     2832.09     53.57 o 
  -4   0   2      719.76      880.62     44.87 o 
  -3   0   2      365.19      474.25     43.68 o 
  -2   0   2      170.11      292.84    166.64 o 
  -1   0   2     2044.77     2177.28     53.57 o 
   0   0   2     5932.71     5645.82     85.50 o 
   1   0   2     2030.57     2280.93     58.45 o 
   2   0   2     6193.90     5717.13     52.96 o 
   3   0   2     8802.34     8565.61    113.55 o 
   4   0   2    10747.43    10268.71     13.49 o 
   5   0   2     5771.37     5347.49     17.86 o 
   6   0   2       63.97      100.86     22.98 o 
   7   0   2      827.75      918.70     15.73 o 
   8   0   2     1153.46     1207.98     28.67 o 
   9   0   2       11.90       16.24      5.30 o 
  10   0   2       27.52       36.94     22.69 o 
 -12   1   2        0.95        9.43     20.05 o 
 -11   1   2        2.27       12.59     39.27 o 
 -10   1   2      369.01      451.22     66.69 o 
  -9   1   2     1381.44     1264.77     69.65 o 
  -8   1   2      122.01      168.02     16.98 o 
  -7   1   2       33.73       93.02     16.07 o 
  -6   1   2      953.57      833.10    113.75 o 
  -5   1   2        7.25       62.82     19.96 o 
  -4   1   2      247.78      237.68     34.18 o 
  -3   1   2        5.09       32.84     42.82 o 
  -2   1   2     4061.98     3729.54     43.31 o 
  -1   1   2     6718.31     6705.68     65.18 o 
   0   1   2     5295.70     4933.22     24.52 o 
   1   1   2     1174.40     1215.47     43.05 o 
   2   1   2      654.62      607.41     31.88 o 
   3   1   2     1449.17     1278.28     11.23 o 
   4   1   2     1421.24     1269.17     46.55 o 
   5   1   2       84.95       97.02     19.05 o 
   6   1   2       16.27       33.22     39.33 o 
   7   1   2      145.85      224.73     29.71 o 
   8   1   2      557.50      501.08     22.99 o 
   9   1   2      937.31      907.47     16.07 o 
  10   1   2      326.23      294.04     15.84 o 
 -12   2   2        4.53       82.02     67.99 o 
 -11   2   2       83.28       79.50     63.84 o 
 -10   2   2      569.89      567.50     31.73 o 
  -9   2   2      251.65      272.60     22.14 o 
  -8   2   2        0.92       22.98     28.33 o 
  -7   2   2      358.65      308.32     10.14 o 
  -6   2   2     1494.78     1490.74     44.92 o 
  -5   2   2     1968.61     1975.67     51.82 o 
  -4   2   2     1174.72     1007.32      8.56 o 
  -3   2   2     1899.40     1920.17     30.41 o 
  -2   2   2      231.21      198.51     34.26 o 
  -1   2   2    13635.94    13027.39    318.56 o 
   0   2   2     4804.85     4751.38     52.69 o 
   1   2   2     1479.55     1443.38     43.85 o 
   2   2   2      127.80      230.49     43.42 o 
   3   2   2     6175.05     6218.02    214.73 o 
   4   2   2     5305.77     4942.57     25.04 o 
   5   2   2      823.52      727.23     21.43 o 
   6   2   2       37.19       56.30      8.05 o 
   7   2   2       11.95       55.85     12.54 o 
   8   2   2      125.12      135.22     31.57 o 
   9   2   2      292.76      357.22     26.18 o 
  10   2   2        2.44       48.21     11.93 o 
 -12   3   2      121.21      136.10     37.37 o 
 -11   3   2      142.50      159.10     33.10 o 
 -10   3   2      633.39      591.68     57.01 o 
  -9   3   2      383.16      401.17     25.37 o 
  -8   3   2        6.69       19.02     11.33 o 
  -7   3   2        9.83       44.10     16.64 o 
  -6   3   2        3.14       13.09     27.98 o 
  -5   3   2      221.90      311.18     37.31 o 
  -4   3   2       30.45       66.50      5.99 o 
  -3   3   2       16.34       51.12     32.88 o 
  -2   3   2       36.41       64.35     13.84 o 
  -1   3   2     6219.32     6051.91     31.58 o 
   0   3   2        2.71       43.86     37.80 o 
   1   3   2    22159.24    20760.47    275.83 o 
   2   3   2      113.90      231.57    122.60 o 
   3   3   2      454.69      458.58     64.64 o 
   4   3   2     5172.36     5065.37     48.69 o 
   5   3   2     1015.13     1126.61     22.00 o 
   6   3   2      295.83      350.72     37.28 o 
   7   3   2       18.67       14.42     38.69 o 
   8   3   2      456.93      466.49     20.29 o 
   9   3   2      163.35      151.74     28.25 o 
  10   3   2        1.25        4.82      1.96 o 
  11   3   2        0.53       27.59      6.25 o 
 -12   4   2        0.32        0.00     56.51 o 
 -11   4   2       80.45       73.41     38.49 o 
 -10   4   2      896.04      841.36     19.59 o 
  -9   4   2     1932.73     2110.95     64.74 o 
  -8   4   2      632.01      624.40     28.37 o 
  -7   4   2       54.35       72.75     30.61 o 
  -6   4   2      593.39      676.34     28.64 o 
  -5   4   2     3121.57     2706.96     15.00 o 
  -4   4   2      768.37      712.82     35.39 o 
  -3   4   2     4196.61     3797.70     25.98 o 
  -2   4   2      250.94      194.79     13.32 o 
  -1   4   2      470.47      485.22    149.30 o 
   0   4   2     2778.20     2590.94     31.13 o 
   1   4   2    12504.44    11712.93    115.06 o 
   2   4   2     1877.96     1911.50     24.20 o 
   3   4   2     1853.34     1798.35     26.34 o 
   4   4   2     1390.79     1313.06    107.31 o 
   5   4   2       54.48      108.13     32.94 o 
   6   4   2      115.16      118.67     11.64 o 
   7   4   2      508.23      442.41     15.19 o 
   8   4   2      553.08      510.30      3.27 o 
   9   4   2       56.57       82.06     19.50 o 
  10   4   2      207.09      212.92     14.07 o 
  11   4   2       33.16       24.83    105.02 o 
 -11   5   2      162.73      185.17     54.66 o 
 -10   5   2      272.56      268.79     16.90 o 
  -9   5   2       35.04       33.13      1.28 o 
  -8   5   2      168.72      214.40     24.92 o 
  -7   5   2        3.51       10.00      6.39 o 
  -6   5   2        4.86       23.45     21.30 o 
  -5   5   2      903.03     1284.87     44.28 o 
  -4   5   2      733.82      706.33     29.53 o 
  -3   5   2      463.67      546.88     12.33 o 
  -2   5   2     1080.12     1020.32     15.89 o 
  -1   5   2        1.62       55.47     28.81 o 
   0   5   2      278.40      490.02     50.99 o 
   1   5   2      422.97      538.43     27.05 o 
   2   5   2     1185.95     1128.48     33.10 o 
   3   5   2      701.41      722.92     11.69 o 
   4   5   2     1711.03     1717.76     58.68 o 
   5   5   2       31.32       63.65     21.57 o 
   6   5   2        1.92        5.91      2.89 o 
   7   5   2      725.04      796.75     17.09 o 
   8   5   2     1546.79     1585.87     59.21 o 
   9   5   2      788.56      791.67     55.22 o 
  10   5   2       10.82       21.78      7.87 o 
  11   5   2        3.71        2.94     19.13 o 
 -11   6   2      404.52      456.11     51.22 o 
 -10   6   2     1447.36     1353.16     39.73 o 
  -9   6   2      598.18      591.42     37.00 o 
  -8   6   2      148.15      250.06     48.83 o 
  -7   6   2      689.32      668.79     17.59 o 
  -6   6   2     1412.82     1237.29     45.30 o 
  -5   6   2      596.22      791.96     67.32 o 
  -4   6   2      165.01      184.05     13.62 o 
  -3   6   2      350.23      315.46     95.23 o 
  -2   6   2      489.99      592.46     60.71 o 
  -1   6   2      382.30      398.76      8.94 o 
   0   6   2     4135.25     3960.33     96.61 o 
   1   6   2       54.08       99.30     13.29 o 
   2   6   2        1.26       10.15      6.18 o 
   3   6   2     1260.10     1354.62     58.81 o 
   4   6   2     1165.79     1274.43     28.70 o 
   5   6   2      340.67      364.00     29.17 o 
   6   6   2       99.39       87.35      9.20 o 
   7   6   2      287.29      324.12     18.18 o 
   8   6   2       61.54      107.12     16.22 o 
   9   6   2        1.13        0.03     15.18 o 
  10   6   2       34.65       29.76     40.78 o 
 -11   7   2       50.62       53.71     55.02 o 
 -10   7   2      102.23       83.92     11.13 o 
  -9   7   2        1.69       11.40     73.52 o 
  -8   7   2       46.32      172.57     66.17 o 
  -7   7   2      143.22      169.31     30.76 o 
  -6   7   2      648.51      679.99     37.27 o 
  -5   7   2     1289.45     1230.45     17.69 o 
  -4   7   2        1.46        4.16     17.95 o 
  -3   7   2      558.05      594.23     52.71 o 
  -2   7   2        4.51       28.85     10.70 o 
  -1   7   2      545.45      612.97     21.80 o 
   0   7   2      874.69      893.94     85.68 o 
   1   7   2      774.52      786.19     22.50 o 
   2   7   2        4.30       61.90     38.60 o 
   3   7   2     2847.87     2956.75     31.85 o 
   4   7   2     4022.74     3391.11    118.37 o 
   5   7   2      520.86      482.94     23.82 o 
   6   7   2        1.21        9.26     14.93 o 
   7   7   2      646.77      580.36     26.83 o 
   8   7   2     1123.04     1195.30     32.17 o 
   9   7   2      471.12      555.62     43.49 o 
  10   7   2       16.18       24.58     11.27 o 
 -11   8   2      146.38      136.66      5.33 o 
 -10   8   2      654.98      591.74     25.38 o 
  -9   8   2      337.84      338.05     24.51 o 
  -8   8   2       34.34       54.14     17.66 o 
  -7   8   2      294.97      312.66     24.38 o 
  -6   8   2      956.21     1048.30     24.66 o 
  -5   8   2      747.87      870.17     37.91 o 
  -4   8   2        1.89       18.91     18.92 o 
  -3   8   2       82.15       90.96     11.27 o 
  -2   8   2       12.14       28.32     21.08 o 
  -1   8   2      957.12     1127.98     37.92 o 
   0   8   2        3.71       79.61     24.88 o 
   1   8   2      405.39      409.09      9.31 o 
   2   8   2        2.51       24.23     25.78 o 
   3   8   2      327.61      336.53     23.69 o 
   4   8   2      123.00      214.74     25.58 o 
   5   8   2        4.18        6.59     23.98 o 
   6   8   2       31.54       60.61     39.09 o 
   7   8   2        4.28       17.41     12.10 o 
   8   8   2       43.03       65.24     17.20 o 
   9   8   2       76.26       69.01     24.76 o 
  10   8   2       10.49       17.70     17.85 o 
 -11   9   2       12.09        8.28      4.60 o 
 -10   9   2        0.93        9.17     33.20 o 
  -9   9   2      136.69      198.89     29.82 o 
  -8   9   2      988.14      910.25     38.46 o 
  -7   9   2      372.60      370.73     22.03 o 
  -6   9   2     1016.36     1031.58     34.01 o 
  -5   9   2     1458.15     1382.78     22.93 o 
  -4   9   2     1569.65     1547.65     41.92 o 
  -3   9   2      155.81      159.95     19.98 o 
  -2   9   2      449.20      442.27     22.43 o 
  -1   9   2     4250.38     3891.83     20.74 o 
   0   9   2     2490.19     2417.33     34.19 o 
   1   9   2      875.47      830.50     80.10 o 
   2   9   2     1363.40     1255.17     29.97 o 
   3   9   2      313.31      351.33     24.11 o 
   4   9   2     2849.21     2912.06     48.58 o 
   5   9   2      126.59      173.28     10.41 o 
   6   9   2       39.14       48.82     21.03 o 
   7   9   2     1131.15     1025.08     10.63 o 
   8   9   2     1325.31     1335.29     14.92 o 
   9   9   2      513.66      571.37     36.68 o 
  10   9   2       93.50      102.24     33.98 o 
 -11  10   2       98.81      110.96     35.50 o 
 -10  10   2      677.88      616.10     21.43 o 
  -9  10   2      226.93      230.56     20.83 o 
  -8  10   2        0.77        8.51     42.94 o 
  -7  10   2      159.81      156.29     23.32 o 
  -6  10   2      771.50      874.40     33.40 o 
  -5  10   2      925.26      822.90     11.27 o 
  -4  10   2      218.77      276.78     32.63 o 
  -3  10   2       34.03       45.59     18.19 o 
  -2  10   2      438.33      450.32     27.26 o 
  -1  10   2      234.72      264.47     26.84 o 
   0  10   2      122.66      136.02     23.98 o 
   1  10   2      183.19      203.93     22.18 o 
   2  10   2     1290.51     1242.23     15.49 o 
   3  10   2       60.37      170.62     33.57 o 
   4  10   2      830.97      968.05     24.57 o 
   5  10   2      383.71      332.08     15.47 o 
   6  10   2       13.08       63.60     28.89 o 
   7  10   2       13.15       36.01     15.55 o 
   8  10   2       86.53      117.60     16.81 o 
   9  10   2       89.04      141.01     40.53 o 
 -10  11   2      184.41      164.10     19.30 o 
  -9  11   2       44.75      125.43     80.72 o 
  -8  11   2       11.54       12.92     48.46 o 
  -7  11   2      155.12      259.35     45.86 o 
  -6  11   2     1882.07     1759.50     89.06 o 
  -5  11   2     1932.12     1716.99     86.33 o 
  -4  11   2     2123.53     2084.67     49.00 o 
  -3  11   2     2812.76     2714.95     45.46 o 
  -2  11   2     1818.54     1755.99     31.19 o 
  -1  11   2     1167.87     1176.15     74.51 o 
   0  11   2      419.23      381.63      8.86 o 
   1  11   2     1329.12     1440.78     38.68 o 
   2  11   2        7.16       20.01     19.60 o 
   3  11   2      869.53      876.39     26.15 o 
   4  11   2       60.88      108.71     19.51 o 
   5  11   2      693.92      673.50     33.75 o 
   6  11   2        4.62        1.08      5.26 o 
   7  11   2      683.26      603.88     18.94 o 
   8  11   2      468.02      419.17     24.63 o 
   9  11   2      206.26      156.15     13.00 o 
 -10  12   2      439.24      538.35     78.88 o 
  -9  12   2       95.93       96.19     49.19 o 
  -8  12   2        7.53       30.97     80.51 o 
  -7  12   2      278.95      280.86     28.53 o 
  -6  12   2      561.27      510.12     17.19 o 
  -5  12   2       72.06      101.13     26.09 o 
  -4  12   2       65.44       70.70     13.22 o 
  -3  12   2        2.27       17.24     24.92 o 
  -2  12   2      128.45      174.27     22.97 o 
  -1  12   2        0.50       54.13     20.51 o 
   0  12   2       23.25       39.41     47.00 o 
   1  12   2      675.18      642.61     13.30 o 
   2  12   2       88.45      106.93     33.21 o 
   3  12   2      463.90      486.59     30.69 o 
   4  12   2       11.12       74.65     24.17 o 
   5  12   2     1202.16     1148.56      4.91 o 
   6  12   2       37.06       39.44     17.54 o 
   7  12   2      109.92      109.70     31.16 o 
   8  12   2       69.61       66.42     13.45 o 
   9  12   2        6.06       33.52     35.68 o 
 -10  13   2      155.63      279.76    121.02 o 
  -9  13   2        1.35       10.49     75.28 o 
  -8  13   2       68.00       98.81     57.00 o 
  -7  13   2      280.76      268.23     24.26 o 
  -6  13   2     1551.86     1466.59     89.24 o 
  -5  13   2     2398.23     2491.19     41.42 o 
  -4  13   2       12.79       17.01     22.34 o 
  -3  13   2       28.92       43.59     25.15 o 
  -2  13   2     1338.38     1388.39     41.79 o 
  -1  13   2     2752.05     2692.92     26.61 o 
   0  13   2      305.76      319.37     66.61 o 
   1  13   2      431.35      414.78     26.58 o 
   2  13   2       26.54       27.69     13.80 o 
   3  13   2       16.46       54.50      9.62 o 
   4  13   2        4.84       12.23      7.10 o 
   5  13   2       43.21       63.09     11.38 o 
   6  13   2      350.97      349.21     22.67 o 
   7  13   2        0.10       31.16     33.93 o 
   8  13   2       75.28       90.90     14.27 o 
  -9  14   2        7.11       19.47      5.15 o 
  -8  14   2        0.15        0.00     50.84 o 
  -7  14   2      154.17      157.12     18.28 o 
  -6  14   2       20.79       33.04     34.82 o 
  -5  14   2       19.93       15.92      6.19 o 
  -4  14   2      270.63      265.66     37.31 o 
  -3  14   2      807.94     1001.89     50.63 o 
  -2  14   2      269.91      251.44     15.77 o 
  -1  14   2      651.13      681.06     29.45 o 
   0  14   2      374.98      383.02     15.15 o 
   1  14   2        1.11       10.49      7.10 o 
   2  14   2      103.73      115.87      9.03 o 
   3  14   2      421.09      376.14      8.75 o 
   4  14   2       26.41       19.46      6.66 o 
   5  14   2       31.17       67.31     10.58 o 
   6  14   2      100.70      113.50     28.20 o 
   7  14   2       70.54       73.58     19.30 o 
   8  14   2       22.50       52.03     34.10 o 
  -9  15   2       12.88       16.19     22.44 o 
  -8  15   2      102.58      102.17      3.49 o 
  -7  15   2      142.40      186.49     40.88 o 
  -6  15   2      593.16      588.68     34.00 o 
  -5  15   2       56.03       61.77     21.76 o 
  -4  15   2      114.70      126.73     13.46 o 
  -3  15   2      518.84      507.90     10.94 o 
  -2  15   2      196.15      204.10      9.04 o 
  -1  15   2      443.55      514.81     39.15 o 
   0  15   2       36.50       40.59     23.56 o 
   1  15   2       71.55       73.56     31.06 o 
   2  15   2        4.41       18.04     14.96 o 
   3  15   2       39.38       55.52     18.82 o 
   4  15   2       42.05       42.01     21.59 o 
   5  15   2       83.31      116.89     24.84 o 
   6  15   2       80.29      111.48     33.07 o 
   7  15   2       60.76       88.50     30.93 o 
  -8  16   2        2.34        5.38     28.36 o 
  -7  16   2       18.30       83.02     51.59 o 
  -6  16   2        3.13       19.59     38.01 o 
  -5  16   2        1.38        5.46     10.92 o 
  -4  16   2        9.74       22.45      9.45 o 
  -3  16   2       70.14       86.02     24.65 o 
  -2  16   2       51.95       84.26     13.97 o 
  -1  16   2      831.15      810.23     20.49 o 
   0  16   2      243.43      304.60     40.31 o 
   1  16   2      250.92      327.71     37.05 o 
   2  16   2      819.23      782.73     23.65 o 
   3  16   2      698.66      630.34     12.07 o 
   4  16   2      362.89      380.53     17.61 o 
   5  16   2       42.23       61.38     18.53 o 
   6  16   2      200.76      219.74     22.30 o 
  -7  17   2       47.76      103.49     58.31 o 
  -6  17   2      244.08      280.01     18.93 o 
  -5  17   2      350.92      394.14     31.47 o 
  -4  17   2        0.44        4.23     11.53 o 
  -3  17   2        0.38        5.49      9.58 o 
  -2  17   2      681.03      606.05     11.02 o 
  -1  17   2      330.42      327.17     17.78 o 
   0  17   2        4.44        8.63     27.14 o 
   1  17   2      147.53      181.46     13.65 o 
   2  17   2      120.44      151.95     20.49 o 
   3  17   2       19.35       23.43     15.83 o 
   4  17   2       33.05       52.04     15.85 o 
   5  17   2      220.67      234.59      9.19 o 
   6  17   2      287.28      312.16     30.72 o 
  -7  18   2       13.64       20.78     14.90 o 
  -6  18   2       13.42       33.58     35.89 o 
  -5  18   2       76.61       67.39     28.65 o 
  -4  18   2      100.51      126.12     17.88 o 
  -3  18   2      183.14      182.55     16.18 o 
  -2  18   2      760.36      729.71     34.36 o 
  -1  18   2      940.21      889.99     49.95 o 
   0  18   2      342.37      358.80     21.38 o 
   1  18   2       20.72       31.58     27.03 o 
   2  18   2      152.33      200.78     34.74 o 
   3  18   2      857.92      787.95     37.91 o 
   4  18   2      192.57      222.17     21.47 o 
   5  18   2      140.70      154.49     58.43 o 
  -5  19   2      164.37      190.66     28.64 o 
  -4  19   2        3.42        7.48     18.28 o 
  -3  19   2      103.68      137.17     27.16 o 
  -2  19   2      262.54      302.05     16.29 o 
  -1  19   2      242.45      298.98     28.22 o 
   0  19   2       15.52       14.93      4.20 o 
   1  19   2      165.59      180.64     26.33 o 
   2  19   2      179.92      180.30     24.47 o 
   3  19   2      107.96       93.82      1.88 o 
  -4  20   2       11.95       26.10     27.64 o 
  -3  20   2      221.28      248.74     43.07 o 
  -2  20   2      692.17      663.18     24.88 o 
  -1  20   2      679.80      699.71     38.89 o 
   0  20   2      179.33      148.14     18.44 o 
   1  20   2       78.54       65.72      8.58 o 
   2  20   2      281.03      276.64     43.06 o 
  -2 -20   3        4.17       11.84      3.39 o 
  -1 -20   3       50.37       66.15     14.34 o 
   0 -20   3       78.47       81.95     24.00 o 
   1 -20   3       56.05       87.63     37.01 o 
   2 -20   3       11.72       50.85     19.46 o 
   3 -20   3       91.62      116.77     20.56 o 
   4 -20   3      150.31      139.24     27.93 o 
  -4 -19   3      277.29      240.40     15.95 o 
  -3 -19   3       31.55       33.80     11.19 o 
  -2 -19   3       20.87       23.70     26.01 o 
  -1 -19   3       56.48       86.58     21.14 o 
   0 -19   3      352.75      319.47     12.88 o 
   1 -19   3      166.48      172.86     13.94 o 
   2 -19   3       85.25       86.97     10.69 o 
   3 -19   3       32.47       39.06     21.48 o 
   4 -19   3      281.69      303.75     21.09 o 
   5 -19   3      403.56      419.21     25.07 o 
  -5 -18   3      165.52      186.86     20.47 o 
  -4 -18   3       54.92       46.00      9.74 o 
  -3 -18   3      107.57      102.63     20.23 o 
  -2 -18   3       92.29      149.44     20.17 o 
  -1 -18   3        2.50        6.09     25.59 o 
   0 -18   3        0.13        1.58      4.09 o 
   1 -18   3       15.30       15.24     13.93 o 
   2 -18   3      169.42      185.37     16.67 o 
   3 -18   3       48.06       61.49     29.33 o 
   4 -18   3       16.64       46.13     22.60 o 
   5 -18   3        1.53       14.14     16.36 o 
   6 -18   3       26.94       25.13     13.54 o 
  -6 -17   3       91.81       73.40      4.39 o 
  -5 -17   3      625.88      570.48      8.65 o 
  -4 -17   3      611.30      645.42     19.35 o 
  -3 -17   3       39.57      121.66     40.47 o 
  -2 -17   3       80.71       77.95     12.37 o 
  -1 -17   3      684.81      697.85     27.31 o 
   0 -17   3     1117.08     1056.97     47.81 o 
   1 -17   3      105.56      134.08     25.40 o 
   2 -17   3       53.62       99.34     48.35 o 
   3 -17   3       22.57       25.71     13.94 o 
   4 -17   3      331.85      398.59     30.47 o 
   5 -17   3      358.90      310.17     25.13 o 
   6 -17   3       26.26       40.40     22.31 o 
   7 -17   3        7.89       21.34     23.89 o 
  -7 -16   3       34.63       29.82     21.03 o 
  -6 -16   3      124.04      133.03     35.63 o 
  -5 -16   3       86.56      140.53     20.54 o 
  -4 -16   3      163.62      159.23     24.55 o 
  -3 -16   3       44.25       39.58     16.35 o 
  -2 -16   3       17.20       21.96     21.64 o 
  -1 -16   3       98.21       89.94      9.61 o 
   0 -16   3       47.06      103.93     40.02 o 
   1 -16   3        0.18       13.01     57.01 o 
   2 -16   3       79.64      161.36     27.04 o 
   3 -16   3        6.51        6.15     12.59 o 
   4 -16   3       68.40       74.24     29.70 o 
   5 -16   3       76.85       84.76     18.10 o 
   6 -16   3       16.19       21.09     19.36 o 
   7 -16   3       19.38       24.10     10.59 o 
   8 -16   3       39.56       50.24     29.85 o 
  -7 -15   3       25.64       59.45     30.27 o 
  -6 -15   3      331.64      302.14     21.83 o 
  -5 -15   3      949.21      937.65     31.57 o 
  -4 -15   3      940.91      897.02     54.44 o 
  -3 -15   3      128.24      118.78     18.25 o 
  -2 -15   3       23.20       29.61     21.58 o 
  -1 -15   3       52.97       74.56     12.74 o 
   0 -15   3      438.00      399.53     17.72 o 
   1 -15   3       88.21      104.44     18.72 o 
   2 -15   3      132.08      138.58     29.22 o 
   3 -15   3       56.57       59.43     17.29 o 
   4 -15   3      278.05      281.71     24.41 o 
   5 -15   3       72.22       55.26      7.78 o 
   6 -15   3       10.51       19.48     23.62 o 
   7 -15   3        0.46        2.62     11.95 o 
   8 -15   3        1.05        0.00      3.48 o 
  -8 -14   3      115.65      150.72     35.37 o 
  -7 -14   3       30.05       25.11      6.81 o 
  -6 -14   3        1.49       20.39     32.00 o 
  -5 -14   3      164.19      166.50     23.18 o 
  -4 -14   3       27.04       28.43     30.03 o 
  -3 -14   3        2.18        5.15     17.59 o 
  -2 -14   3        0.12        4.23      4.13 o 
  -1 -14   3      216.38      225.24     20.18 o 
   0 -14   3     1333.28     1263.48     14.92 o 
   1 -14   3       96.09      136.75     14.28 o 
   2 -14   3        2.78       17.20     16.98 o 
   3 -14   3       80.96       87.16     21.14 o 
   4 -14   3      133.26      131.58     24.15 o 
   5 -14   3       46.13       46.42     19.73 o 
   6 -14   3       21.71       24.01      5.68 o 
   7 -14   3       27.55       56.95     33.23 o 
   8 -14   3       65.53       62.60      8.23 o 
   9 -14   3      314.15      329.73     23.93 o 
  -9 -13   3      246.19      246.33     74.49 o 
  -8 -13   3       74.94       89.58      9.93 o 
  -7 -13   3       60.62       79.01     19.38 o 
  -6 -13   3      246.63      290.76     21.13 o 
  -5 -13   3      835.73      780.89     65.55 o 
  -4 -13   3     1355.95     1372.31     27.67 o 
  -3 -13   3      204.70      258.93     32.04 o 
  -2 -13   3       59.38      151.65     36.21 o 
  -1 -13   3      912.61      933.45     74.58 o 
   0 -13   3     1286.86     1281.15     55.03 o 
   1 -13   3      646.43      621.65     13.71 o 
   2 -13   3      185.42      199.33     50.54 o 
   3 -13   3       21.65       36.90     12.31 o 
   4 -13   3       23.80       47.66     17.01 o 
   5 -13   3      182.91      199.27     36.96 o 
   6 -13   3       71.25       69.90     33.08 o 
   7 -13   3        0.16       21.56     41.03 o 
   8 -13   3       56.22       66.91      4.49 o 
   9 -13   3       73.78       76.49     10.46 o 
  -9 -12   3        7.79       17.81     31.45 o 
  -8 -12   3      105.05       97.48     11.73 o 
  -7 -12   3       10.54       15.78     28.27 o 
  -6 -12   3      123.94      144.82     38.54 o 
  -5 -12   3       87.87      159.16     25.01 o 
  -4 -12   3       82.81      112.67     23.26 o 
  -3 -12   3       34.30       37.37     15.68 o 
  -2 -12   3       40.45       37.68     25.71 o 
  -1 -12   3      665.97      752.39     41.78 o 
   0 -12   3     2420.05     2316.93     60.11 o 
   1 -12   3      457.46      479.67     16.81 o 
   2 -12   3      293.91      294.09     15.26 o 
   3 -12   3       54.92       61.31     18.86 o 
   4 -12   3     3452.97     3139.26    105.75 o 
   5 -12   3     1017.98      955.19     56.96 o 
   6 -12   3       82.89       94.52     16.51 o 
   7 -12   3       83.16       83.01     26.99 o 
   8 -12   3       87.07      139.71     29.89 o 
   9 -12   3      254.66      280.42     45.05 o 
  -9 -11   3      369.74      386.73     28.33 o 
  -8 -11   3       25.61       26.33      2.31 o 
  -7 -11   3       38.15       44.59     20.67 o 
  -6 -11   3        6.84       35.27     11.80 o 
  -5 -11   3      182.14      172.74     28.83 o 
  -4 -11   3     1334.33     1283.74    108.56 o 
  -3 -11   3      654.61      639.92     20.92 o 
  -2 -11   3      182.34      235.85     24.23 o 
  -1 -11   3     1260.94     1422.95     31.86 o 
   0 -11   3      534.98      487.21     16.22 o 
   1 -11   3      564.14      521.22     13.97 o 
   2 -11   3        3.57       11.11     23.70 o 
   3 -11   3       18.50       32.01     14.31 o 
   4 -11   3       53.29       41.17      9.72 o 
   5 -11   3        4.52       12.17     15.42 o 
   6 -11   3       18.86       41.56     43.86 o 
   7 -11   3        0.66        7.24     37.67 o 
   8 -11   3       43.68       60.79      8.25 o 
   9 -11   3       13.78       48.34     33.34 o 
  10 -11   3        5.91        6.06     40.12 o 
 -10 -10   3       13.85       25.84     50.59 o 
  -9 -10   3       39.22       35.47      7.83 o 
  -8 -10   3      114.56      133.14     28.27 o 
  -7 -10   3        0.38        2.78      9.95 o 
  -6 -10   3      438.98      442.97     13.97 o 
  -5 -10   3       49.49       61.92     24.52 o 
  -4 -10   3      397.29      373.59     34.90 o 
  -3 -10   3       36.05       43.72      8.94 o 
  -2 -10   3       11.82       17.57      4.46 o 
  -1 -10   3     2866.26     2864.86     44.44 o 
   0 -10   3     6894.41     6750.92    167.26 o 
   1 -10   3      473.77      474.10     11.40 o 
   2 -10   3       22.59       36.51     59.04 o 
   3 -10   3      306.65      400.03     46.13 o 
   4 -10   3      113.14      105.80     18.44 o 
   5 -10   3      350.16      324.13     28.55 o 
   6 -10   3       35.82       28.41     10.67 o 
   7 -10   3      113.89      110.01      2.44 o 
   8 -10   3      422.43      413.37     28.83 o 
   9 -10   3      235.03      246.94     26.57 o 
  10 -10   3        1.82        9.71     11.59 o 
 -10  -9   3      115.93      108.13     23.89 o 
  -9  -9   3      143.48      165.85     25.19 o 
  -8  -9   3       52.23       68.11     20.45 o 
  -7  -9   3       94.68      110.45     23.22 o 
  -6  -9   3      710.48      623.11     49.52 o 
  -5  -9   3     2824.47     3054.97     29.22 o 
  -4  -9   3     1540.96     1557.60     83.93 o 
  -3  -9   3      344.50      394.63     30.21 o 
  -2  -9   3      707.65      928.49     44.23 o 
  -1  -9   3      400.91      396.46      5.76 o 
   0  -9   3       13.20       45.07     24.63 o 
   1  -9   3      193.07      215.00     17.66 o 
   2  -9   3        0.74        6.17     13.63 o 
   3  -9   3      584.79      573.13     33.85 o 
   4  -9   3      878.02      870.34     35.18 o 
   5  -9   3     1321.57     1676.96     62.46 o 
   6  -9   3       31.62       77.03     37.35 o 
   7  -9   3      121.58       92.11     14.04 o 
   8  -9   3      696.75      669.08     38.64 o 
   9  -9   3      359.41      351.83     19.73 o 
  10  -9   3        7.07       41.58     25.79 o 
 -10  -8   3       12.42       90.74     35.70 o 
  -9  -8   3      119.32      140.28     15.97 o 
  -8  -8   3       51.53       65.21     11.71 o 
  -7  -8   3      478.42      527.96     23.55 o 
  -6  -8   3        2.78       23.32     25.41 o 
  -5  -8   3     2042.12     1918.56     30.44 o 
  -4  -8   3     1892.58     1732.05     57.41 o 
  -3  -8   3       12.13       23.21      8.90 o 
  -2  -8   3     1100.20     1074.96     46.03 o 
  -1  -8   3     4575.81     4253.68     48.55 o 
   0  -8   3    10751.05     9868.96     68.21 o 
   1  -8   3     6891.28     6540.46    126.11 o 
   2  -8   3      604.86      781.62     65.96 o 
   3  -8   3     1892.64     1925.09     56.89 o 
   4  -8   3     2968.20     2660.07     22.65 o 
   5  -8   3      816.17      991.75     37.86 o 
   6  -8   3       22.44       55.97     25.38 o 
   7  -8   3        0.75        7.74      9.71 o 
   8  -8   3       49.24       95.08     19.80 o 
   9  -8   3        1.32        5.42      4.87 o 
  10  -8   3       39.02       44.14     26.02 o 
 -11  -7   3        2.47       49.89     52.08 o 
 -10  -7   3      269.15      285.37     37.76 o 
  -9  -7   3      948.36     1011.03     42.50 o 
  -8  -7   3      207.31      246.51     22.64 o 
  -7  -7   3       47.71       36.51     13.53 o 
  -6  -7   3     1285.42     1344.52     58.45 o 
  -5  -7   3      512.22      524.89     28.30 o 
  -4  -7   3     1127.57     1020.20     38.38 o 
  -3  -7   3     2307.39     2274.97     38.45 o 
  -2  -7   3      848.18      938.49     41.40 o 
  -1  -7   3     1433.64     1353.21     17.67 o 
   0  -7   3       76.62      130.68     15.96 o 
   1  -7   3      890.92      843.07     42.76 o 
   2  -7   3      130.56      156.08     12.57 o 
   3  -7   3      680.45      699.26     50.41 o 
   4  -7   3      761.14      828.53     45.56 o 
   5  -7   3      700.39      685.33     27.69 o 
   6  -7   3        1.28        1.88      3.26 o 
   7  -7   3       90.11      134.15     27.05 o 
   8  -7   3      212.67      220.97     20.71 o 
   9  -7   3      278.40      287.47     47.04 o 
  10  -7   3       41.73      101.92     47.89 o 
 -11  -6   3       28.08       31.27     24.06 o 
 -10  -6   3      188.38      191.19     11.86 o 
  -9  -6   3      319.75      278.92     52.39 o 
  -8  -6   3        4.54        4.40     28.66 o 
  -7  -6   3       95.96       89.77     19.73 o 
  -6  -6   3      833.53      934.96     62.66 o 
  -5  -6   3      735.16      797.08     81.56 o 
  -4  -6   3      288.89      368.75     87.39 o 
  -3  -6   3       13.28       60.49     18.51 o 
  -2  -6   3     3731.53     3441.70     53.09 o 
  -1  -6   3    10709.35    10437.69    138.83 o 
   0  -6   3    13986.10    13161.46    318.92 o 
   1  -6   3     4972.15     4791.20     96.66 o 
   2  -6   3      212.99      536.64     45.58 o 
   3  -6   3     1915.75     1939.86     42.11 o 
   4  -6   3     2532.59     2345.75     21.95 o 
   5  -6   3      768.42      950.95     63.71 o 
   6  -6   3      116.06      121.31     31.85 o 
   7  -6   3       11.58        9.41     14.12 o 
   8  -6   3       46.38       75.69     32.58 o 
   9  -6   3       34.64       40.78     55.11 o 
  10  -6   3        3.82       76.49     65.28 o 
 -11  -5   3        2.25       24.10     21.18 o 
 -10  -5   3       83.19      143.03     47.70 o 
  -9  -5   3      105.52      115.04     44.14 o 
  -8  -5   3        2.84       15.14     14.30 o 
  -7  -5   3        5.32       29.95     25.33 o 
  -6  -5   3        5.37       27.31     21.10 o 
  -5  -5   3       46.39       36.81     11.22 o 
  -4  -5   3       19.89       36.87     28.99 o 
  -3  -5   3     2729.69     2588.15     27.29 o 
  -2  -5   3       82.24      238.98     36.25 o 
  -1  -5   3        0.93        9.30     12.98 o 
   0  -5   3     2099.30     1996.10     84.91 o 
   1  -5   3      393.63      410.96     29.62 o 
   2  -5   3       10.23       37.30     20.93 o 
   3  -5   3      124.23      203.52     18.41 o 
   4  -5   3      222.83      286.99     34.13 o 
   5  -5   3       16.82       45.92     16.44 o 
   6  -5   3       11.32       26.30     21.28 o 
   7  -5   3        7.68       20.21     29.39 o 
   8  -5   3      122.10       90.57      9.38 o 
   9  -5   3       32.00       35.96     20.95 o 
  10  -5   3        9.95       13.32     50.89 o 
 -11  -4   3       21.14       31.15     55.24 o 
 -10  -4   3     1038.99      959.70     12.29 o 
  -9  -4   3      947.14      857.30     26.53 o 
  -8  -4   3        0.90       19.76     40.72 o 
  -7  -4   3        7.62       20.45     11.10 o 
  -6  -4   3        7.67       14.81     25.45 o 
  -5  -4   3     1848.34     1965.56     49.54 o 
  -4  -4   3     4742.71     4290.73    100.24 o 
  -3  -4   3      959.72      955.90     22.07 o 
  -2  -4   3      201.01      198.20     17.32 o 
  -1  -4   3     3838.13     3800.66     66.87 o 
   0  -4   3     4818.82     4997.48     66.95 o 
   1  -4   3     4074.90     3984.58     72.50 o 
   2  -4   3       90.05      110.45      2.79 o 
   3  -4   3     1413.43     1449.33     25.83 o 
   4  -4   3     3068.34     3023.03     47.21 o 
   5  -4   3     1210.14     1272.40     51.75 o 
   6  -4   3       43.31       39.77     25.93 o 
   7  -4   3      160.96      121.43      8.72 o 
   8  -4   3      150.30      157.51     15.43 o 
   9  -4   3      154.93      142.28     13.30 o 
  10  -4   3      172.64      177.01     77.22 o 
 -11  -3   3       27.38       44.40     41.36 o 
 -10  -3   3        1.38       19.98     49.30 o 
  -9  -3   3      174.20      211.86     43.23 o 
  -8  -3   3       83.17      101.69     14.47 o 
  -7  -3   3        0.01        1.22     13.50 o 
  -6  -3   3        2.27        3.40     20.18 o 
  -5  -3   3       61.22       57.17      4.27 o 
  -4  -3   3      419.54      399.69     18.80 o 
  -3  -3   3     1384.85     1294.91     47.18 o 
  -2  -3   3      175.50      172.27     22.93 o 
  -1  -3   3     1391.88     1295.08     40.80 o 
   0  -3   3     3516.35     3226.58     13.94 o 
   1  -3   3     1402.82     1347.83     30.35 o 
   2  -3   3      113.95      174.91     23.21 o 
   3  -3   3     4180.95     3778.35     84.19 o 
   4  -3   3     9107.35     8168.09     22.31 o 
   5  -3   3     6081.89     5731.59    100.74 o 
   6  -3   3      103.44      154.82     18.92 o 
   7  -3   3      376.62      323.68     22.47 o 
   8  -3   3     1960.11     1946.81     54.05 o 
   9  -3   3      552.08      584.54     36.12 o 
  10  -3   3        0.60       38.78     52.14 o 
 -12  -2   3        1.63        0.47     11.45 o 
 -11  -2   3      184.93      201.12     38.29 o 
 -10  -2   3      753.46      684.81     19.30 o 
  -9  -2   3      836.69      871.14     64.37 o 
  -8  -2   3       51.54       81.72     34.97 o 
  -7  -2   3      298.08      316.13     33.46 o 
  -6  -2   3      118.77      145.47     32.29 o 
  -5  -2   3        7.12       29.35     14.81 o 
  -4  -2   3     2642.29     2741.88     63.26 o 
  -3  -2   3        9.82       65.11     15.69 o 
  -2  -2   3      894.54      922.11     87.27 o 
  -1  -2   3      552.01      496.61     49.74 o 
   0  -2   3    14582.06    14198.75    246.83 o 
   1  -2   3     2453.28     2305.35     48.16 o 
   2  -2   3      132.91      106.72     10.92 o 
   3  -2   3     1095.51     1156.65     60.36 o 
   4  -2   3      199.83      197.41     23.94 o 
   5  -2   3      195.80      154.03     35.31 o 
   6  -2   3       16.56       31.58     40.93 o 
   7  -2   3      132.45      175.64     11.69 o 
   8  -2   3      312.19      371.78     35.38 o 
   9  -2   3      644.98      686.58     43.49 o 
  10  -2   3      222.25      297.08     40.75 o 
 -12  -1   3        1.53        7.33     17.14 o 
 -11  -1   3       65.33       68.47     22.96 o 
 -10  -1   3      288.52      313.82     45.79 o 
  -9  -1   3        1.93        9.19     35.94 o 
  -8  -1   3       25.62       30.62     44.33 o 
  -7  -1   3       22.16       48.82     18.45 o 
  -6  -1   3        6.66        4.85      6.49 o 
  -5  -1   3      957.74      973.47     33.11 o 
  -4  -1   3        6.23       60.22     13.63 o 
  -3  -1   3      999.30     1093.34    104.98 o 
  -2  -1   3     1121.17     1193.38     47.05 o 
  -1  -1   3       77.25      208.06     24.50 o 
   0  -1   3    10113.62     9748.14     73.63 o 
   1  -1   3     1572.02     1718.99    151.73 o 
   2  -1   3      898.94      991.96     59.06 o 
   3  -1   3     9709.32     8697.59    347.08 o 
   4  -1   3     7123.38     7062.92    133.88 o 
   5  -1   3     4068.62     3857.14     24.84 o 
   6  -1   3      593.00      551.13     23.15 o 
   7  -1   3     1734.04     1720.64     33.83 o 
   8  -1   3     1366.48     1396.81     25.14 o 
   9  -1   3      225.22      213.59     48.21 o 
  10  -1   3        3.84        7.15     13.97 o 
 -12   0   3        7.60        8.60     48.81 o 
 -11   0   3       80.05       71.98     46.34 o 
 -10   0   3      556.84      602.38     27.50 o 
  -9   0   3       30.72      162.80     57.75 o 
  -8   0   3      628.54      669.34     17.85 o 
  -7   0   3        1.19       77.60     28.24 o 
  -6   0   3      924.99     1058.82     45.71 o 
  -5   0   3       22.70       55.95     23.27 o 
  -4   0   3        3.69       30.74     14.33 o 
  -3   0   3      158.65      171.81     29.18 o 
  -2   0   3     2423.19     2200.08     29.07 o 
  -1   0   3     8478.32     8702.07    140.75 o 
   0   0   3        1.96      215.33     22.85 o 
   1   0   3      438.03      630.14     45.92 o 
   2   0   3     1198.90     1249.28     22.06 o 
   3   0   3      472.65      449.65     32.60 o 
   4   0   3      179.73      206.64      7.94 o 
   5   0   3       47.53      127.46     20.68 o 
   6   0   3      183.95      143.67      2.57 o 
   7   0   3      229.80      265.57     41.93 o 
   8   0   3      486.42      418.12     30.06 o 
   9   0   3      267.78      338.35     38.87 o 
  10   0   3        9.75       12.37     61.65 o 
 -12   1   3       36.01       36.98     10.07 o 
 -11   1   3      119.27      137.96     39.14 o 
 -10   1   3      169.11      178.10      6.17 o 
  -9   1   3     1675.57     1607.60     54.13 o 
  -8   1   3     2299.37     2286.77     71.23 o 
  -7   1   3       45.43       48.79     15.73 o 
  -6   1   3     1728.98     1671.02    102.36 o 
  -5   1   3     2104.26     2109.69    107.22 o 
  -4   1   3      496.53      506.31     72.99 o 
  -3   1   3       51.91       64.44     15.35 o 
  -2   1   3        2.28       89.58     50.15 o 
  -1   1   3    10935.28    10497.53    400.23 o 
   0   1   3    41005.28    38686.79    138.42 o 
   1   1   3    13918.81    13470.04     64.97 o 
   2   1   3       68.39      213.44     36.94 o 
   3   1   3     3140.10     3294.71     51.93 o 
   4   1   3     9176.80     9071.36    370.40 o 
   5   1   3     1355.99     1297.70     70.73 o 
   6   1   3      202.39      269.73     20.63 o 
   7   1   3      683.51      784.23     20.69 o 
   8   1   3      711.96      607.23      6.60 o 
   9   1   3      526.99      501.58     22.06 o 
  10   1   3       50.99       80.87     48.56 o 
 -12   2   3       21.13       73.36     25.47 o 
 -11   2   3      258.91      338.05     58.70 o 
 -10   2   3     1577.60     1598.22    141.53 o 
  -9   2   3      952.75      827.50     59.87 o 
  -8   2   3       19.48       40.34     11.36 o 
  -7   2   3      319.55      335.60     23.85 o 
  -6   2   3      155.24      156.75     23.91 o 
  -5   2   3      218.47      663.21     45.48 o 
  -4   2   3        9.27       24.19     13.47 o 
  -3   2   3      104.10      173.32     14.42 o 
  -2   2   3     2897.07     3271.37    213.55 o 
  -1   2   3     1802.90     1693.39     31.57 o 
   0   2   3     6458.45     6350.10     46.85 o 
   1   2   3      225.13      246.61     27.94 o 
   2   2   3      164.03      181.25     13.32 o 
   3   2   3       87.61      191.54     32.57 o 
   4   2   3      273.00      248.60     51.06 o 
   5   2   3        6.75       25.96     26.32 o 
   6   2   3        6.21       12.78      8.32 o 
   7   2   3      315.78      357.35     24.63 o 
   8   2   3      194.96      242.84     11.11 o 
   9   2   3      279.77      277.49     10.72 o 
  10   2   3      197.50      166.95     12.04 o 
 -12   3   3        4.66       15.45     63.47 o 
 -11   3   3        0.35        0.00     21.78 o 
 -10   3   3     1249.90     1231.02     98.68 o 
  -9   3   3        4.93        9.98     31.08 o 
  -8   3   3      486.41      510.53     17.31 o 
  -7   3   3      612.60      582.74     18.69 o 
  -6   3   3     2892.86     3012.32     31.65 o 
  -5   3   3     1352.28     1259.67     70.50 o 
  -4   3   3     1717.24     1500.50    100.61 o 
  -3   3   3        3.34      112.57     44.24 o 
  -2   3   3     1563.40     1507.11     12.69 o 
  -1   3   3     7932.60     7346.75     70.47 o 
   0   3   3     5589.09     5571.28    113.56 o 
   1   3   3    24716.03    23002.28    551.31 o 
   2   3   3       70.82       79.34      8.11 o 
   3   3   3     4231.01     3931.03     65.30 o 
   4   3   3     2524.66     2160.58     48.88 o 
   5   3   3     1615.75     1641.35     75.00 o 
   6   3   3      599.79      615.23     13.24 o 
   7   3   3      776.44      653.30     18.47 o 
   8   3   3     1341.55     1365.48     20.03 o 
   9   3   3       81.76      117.36     45.52 o 
  10   3   3       91.13      110.14     31.91 o 
  11   3   3        0.99       14.53    108.89 o 
 -12   4   3      144.07      203.85     64.19 o 
 -11   4   3      583.11      579.35     27.65 o 
 -10   4   3      869.24      818.56     14.18 o 
  -9   4   3      393.52      421.41     20.69 o 
  -8   4   3      114.98      122.12     23.15 o 
  -7   4   3      368.59      420.16     34.70 o 
  -6   4   3      147.45      223.80     22.49 o 
  -5   4   3       11.61       77.54     15.48 o 
  -4   4   3      228.21      307.52     23.12 o 
  -3   4   3        0.48       43.46     29.46 o 
  -2   4   3      278.68      315.44     14.89 o 
  -1   4   3      596.57      672.40     41.61 o 
   0   4   3        2.05      101.81     24.21 o 
   1   4   3      897.80     1005.16     36.01 o 
   2   4   3       14.60       45.32     44.01 o 
   3   4   3      417.24      362.92      2.75 o 
   4   4   3      413.24      430.95     11.12 o 
   5   4   3      120.31      115.45     32.47 o 
   6   4   3       91.78       66.02      4.43 o 
   7   4   3      498.41      515.67     15.52 o 
   8   4   3      830.26      890.94     42.19 o 
   9   4   3      682.73      634.65     32.36 o 
  10   4   3       90.16       95.90      6.76 o 
  11   4   3       82.29       87.83     57.42 o 
 -12   5   3       27.72       46.90     32.05 o 
 -11   5   3      328.26      295.57     44.20 o 
 -10   5   3     1056.68      934.37     41.84 o 
  -9   5   3      476.52      413.53     32.92 o 
  -8   5   3      843.92      990.69    108.79 o 
  -7   5   3     1050.57     1126.01     43.31 o 
  -6   5   3     3316.27     2916.08     55.74 o 
  -5   5   3     3706.60     3531.53     43.08 o 
  -4   5   3     2328.49     2102.97     24.65 o 
  -3   5   3      187.82      224.80     20.75 o 
  -2   5   3      233.05      474.96     38.51 o 
  -1   5   3        7.83       67.46     17.12 o 
   0   5   3       19.16       56.73     10.55 o 
   1   5   3      560.57      694.60     46.05 o 
   2   5   3      452.95      430.60     29.83 o 
   3   5   3     1809.38     1729.21     79.70 o 
   4   5   3     1168.87     1171.12     73.55 o 
   5   5   3       42.31       55.95     37.12 o 
   6   5   3        5.39       40.99     29.71 o 
   7   5   3      799.19      805.65     45.66 o 
   8   5   3      451.25      557.96     55.39 o 
   9   5   3       23.56       44.04     10.30 o 
  10   5   3        9.18       12.38     48.82 o 
  11   5   3        0.47       26.83     58.42 o 
 -11   6   3       79.84       81.99     38.30 o 
 -10   6   3       86.69       84.24      3.66 o 
  -9   6   3       34.08       58.48     74.22 o 
  -8   6   3      265.33      280.38     32.00 o 
  -7   6   3       80.34       67.26     49.87 o 
  -6   6   3       19.91       26.49     14.62 o 
  -5   6   3      649.93      685.16     19.60 o 
  -4   6   3      534.07      487.41     51.28 o 
  -3   6   3     1975.89     1778.34     85.75 o 
  -2   6   3      339.36      294.82     27.65 o 
  -1   6   3      681.50      742.21     99.58 o 
   0   6   3      505.17      474.90     16.92 o 
   1   6   3      321.16      370.48     20.46 o 
   2   6   3       42.98       90.55     33.24 o 
   3   6   3      396.03      449.96     12.94 o 
   4   6   3       56.16       68.74     36.98 o 
   5   6   3      482.57      420.28     36.56 o 
   6   6   3      140.53      181.22     21.63 o 
   7   6   3      829.95      832.87     24.62 o 
   8   6   3     1258.58     1531.66     71.12 o 
   9   6   3      479.69      477.10     44.87 o 
  10   6   3       25.56       47.54     52.19 o 
 -11   7   3      197.48      175.76      8.03 o 
 -10   7   3      600.94      547.40     24.55 o 
  -9   7   3      389.06      361.92     25.57 o 
  -8   7   3      247.46      314.12     38.93 o 
  -7   7   3     1311.46     1301.08     24.38 o 
  -6   7   3     2371.03     2429.50     48.65 o 
  -5   7   3     2192.58     2245.47     46.81 o 
  -4   7   3      425.34      453.82     23.33 o 
  -3   7   3     1020.15     1079.97     44.55 o 
  -2   7   3      334.89      425.55     34.16 o 
  -1   7   3     3033.56     2978.60     49.13 o 
   0   7   3      116.24      128.96     78.38 o 
   1   7   3      786.73      827.89     23.23 o 
   2   7   3      238.73      255.66      7.49 o 
   3   7   3        4.65       59.54     30.26 o 
   4   7   3      938.16     1110.39     35.72 o 
   5   7   3      314.31      280.93     26.63 o 
   6   7   3       56.41       80.73     24.39 o 
   7   7   3       64.41      184.55     47.07 o 
   8   7   3        2.04        5.56     32.28 o 
   9   7   3       11.91       21.73     46.99 o 
  10   7   3       64.42       56.56     24.17 o 
 -11   8   3        7.14       25.12     28.84 o 
 -10   8   3        0.19        1.67      7.70 o 
  -9   8   3        8.25       27.39     17.34 o 
  -8   8   3        0.06       12.17     43.78 o 
  -7   8   3       30.33       34.63     27.60 o 
  -6   8   3     1135.06     1191.82      9.49 o 
  -5   8   3     1340.58     1235.90     21.20 o 
  -4   8   3       15.25       19.73      4.16 o 
  -3   8   3        5.32        4.19     19.41 o 
  -2   8   3      130.49      111.07     10.09 o 
  -1   8   3     7119.91     6783.05     69.94 o 
   0   8   3      574.78      581.56     26.78 o 
   1   8   3     2004.77     1921.34     64.63 o 
   2   8   3       32.24       54.77     11.94 o 
   3   8   3      574.16      561.75      7.19 o 
   4   8   3     1554.24     1425.36     28.02 o 
   5   8   3       66.17       85.97     32.25 o 
   6   8   3      297.22      288.10     50.27 o 
   7   8   3      947.37      943.36     39.56 o 
   8   8   3     1310.32     1261.92     19.56 o 
   9   8   3       51.17      101.80     21.86 o 
  10   8   3       36.92       54.19     26.33 o 
 -11   9   3       53.27       58.01     61.62 o 
 -10   9   3      392.82      492.66     87.51 o 
  -9   9   3        1.75        1.77     32.81 o 
  -8   9   3       44.41       58.93      6.53 o 
  -7   9   3      588.45      605.93     42.64 o 
  -6   9   3     1186.28     1138.24     43.54 o 
  -5   9   3      873.05      773.85     95.77 o 
  -4   9   3       16.84       19.62     22.65 o 
  -3   9   3       49.07      159.49     44.16 o 
  -2   9   3     1590.49     1644.64     79.68 o 
  -1   9   3       52.89       45.25     33.42 o 
   0   9   3      713.50      684.98     22.16 o 
   1   9   3     1828.99     1810.25     65.31 o 
   2   9   3       14.43       45.64     17.87 o 
   3   9   3      192.64      210.10     14.20 o 
   4   9   3       38.86       84.43     29.35 o 
   5   9   3      343.44      306.02     31.98 o 
   6   9   3      246.66      246.65     16.96 o 
   7   9   3       63.97       82.12     27.64 o 
   8   9   3        5.77       43.67     39.78 o 
   9   9   3       35.96       31.30     14.53 o 
  10   9   3       24.14       22.23     76.31 o 
 -11  10   3        0.32        0.00     47.64 o 
 -10  10   3        2.27        3.18     10.80 o 
  -9  10   3       13.29       32.15     32.37 o 
  -8  10   3      547.28      478.76     19.18 o 
  -7  10   3      911.01      857.52     32.37 o 
  -6  10   3      767.72      715.45     32.23 o 
  -5  10   3     1185.03     1143.87    133.90 o 
  -4  10   3     1019.90      995.55     37.01 o 
  -3  10   3     2455.43     2449.94     24.00 o 
  -2  10   3     4952.43     4509.54     69.42 o 
  -1  10   3     4214.20     4011.72     35.13 o 
   0  10   3      954.65     1179.78     31.02 o 
   1  10   3      830.40      781.52     83.32 o 
   2  10   3     2415.20     2387.68     33.12 o 
   3  10   3     2369.67     2228.91     18.54 o 
   4  10   3     1034.28     1073.85     78.88 o 
   5  10   3      516.79      566.91     18.01 o 
   6  10   3       17.40       32.52     11.72 o 
   7  10   3      647.06      696.83     32.34 o 
   8  10   3      697.12      723.30     17.63 o 
   9  10   3      116.09      123.98     46.62 o 
 -10  11   3      482.60      505.87     38.07 o 
  -9  11   3       57.30       53.96     70.92 o 
  -8  11   3        1.26        7.52      8.37 o 
  -7  11   3      291.50      332.87     50.54 o 
  -6  11   3     1318.91     1374.98     44.18 o 
  -5  11   3      740.80      733.09     23.56 o 
  -4  11   3      271.85      250.37      5.72 o 
  -3  11   3       81.13      128.64     23.46 o 
  -2  11   3      114.63      106.93     15.75 o 
  -1  11   3      202.31      300.03     40.91 o 
   0  11   3      179.63      177.90     33.34 o 
   1  11   3      428.39      437.22     22.67 o 
   2  11   3      443.48      434.45     23.49 o 
   3  11   3      879.54      983.86     56.92 o 
   4  11   3      252.08      204.28      4.49 o 
   5  11   3       17.21       43.73     14.63 o 
   6  11   3       67.26      104.47     35.85 o 
   7  11   3       64.47       52.38      5.43 o 
   8  11   3      173.34      233.40     36.10 o 
   9  11   3        0.83       18.41      4.04 o 
 -10  12   3       37.48       31.28      3.66 o 
  -9  12   3        1.39        0.00     13.36 o 
  -8  12   3       32.05       62.09     33.11 o 
  -7  12   3      157.25      148.71     69.40 o 
  -6  12   3     1328.29     1486.76     40.72 o 
  -5  12   3     1459.38     1367.54    139.21 o 
  -4  12   3      486.99      522.67     56.27 o 
  -3  12   3     2688.23     2423.93     11.30 o 
  -2  12   3     3137.45     3032.50     26.04 o 
  -1  12   3     3117.57     2876.30     24.75 o 
   0  12   3     1154.51     1046.72     77.11 o 
   1  12   3      286.81      316.07     29.88 o 
   2  12   3       40.24       66.92     17.39 o 
   3  12   3      488.32      481.78     36.71 o 
   4  12   3        5.46        9.40     14.62 o 
   5  12   3        1.32       14.41      3.55 o 
   6  12   3       10.76       53.95     25.28 o 
   7  12   3      111.44      126.90     18.08 o 
   8  12   3      112.17       99.69      3.38 o 
 -10  13   3      210.03      253.64    103.37 o 
  -9  13   3       49.70       72.90     49.80 o 
  -8  13   3       18.96       40.52     33.31 o 
  -7  13   3      590.04      588.48     78.16 o 
  -6  13   3      809.90      719.46      6.48 o 
  -5  13   3       52.09       55.28      4.54 o 
  -4  13   3       42.08       75.24     26.82 o 
  -3  13   3     1241.43     1394.01     35.57 o 
  -2  13   3      181.97      189.70     14.54 o 
  -1  13   3      214.92      228.51     28.13 o 
   0  13   3       11.35       24.26     25.36 o 
   1  13   3      166.96      237.43     42.39 o 
   2  13   3      508.62      514.51     13.11 o 
   3  13   3      162.94      173.95     26.48 o 
   4  13   3       68.43       80.57     22.25 o 
   5  13   3      229.51      228.88      8.58 o 
   6  13   3      363.00      407.52     25.35 o 
   7  13   3        1.42       32.32     55.81 o 
   8  13   3       94.62      123.23     20.97 o 
  -9  14   3       96.70       85.53      2.57 o 
  -8  14   3       41.16       48.22     25.18 o 
  -7  14   3      258.62      233.54     24.55 o 
  -6  14   3      564.90      524.58     20.43 o 
  -5  14   3      225.40      262.70     32.62 o 
  -4  14   3      175.83      197.40     46.28 o 
  -3  14   3       61.54       77.98     14.66 o 
  -2  14   3     2054.14     2113.26     50.52 o 
  -1  14   3     1844.30     1713.41     24.04 o 
   0  14   3        1.48        3.18     24.11 o 
   1  14   3       18.82       31.62     13.79 o 
   2  14   3       38.89       90.70     21.22 o 
   3  14   3       96.13      107.16     13.22 o 
   4  14   3      111.33      114.32      7.22 o 
   5  14   3      524.73      477.32     30.23 o 
   6  14   3      573.37      585.50     14.20 o 
   7  14   3       86.97       92.26     28.06 o 
  -9  15   3        1.01        2.76     88.10 o 
  -8  15   3       20.99       23.95     32.37 o 
  -7  15   3       13.56       30.34     62.26 o 
  -6  15   3        0.11        0.15      2.88 o 
  -5  15   3      104.25      108.78     42.92 o 
  -4  15   3       19.14       28.56      5.63 o 
  -3  15   3     1214.70     1212.57     50.07 o 
  -2  15   3     1152.58     1105.43     44.14 o 
  -1  15   3      167.50      181.30     14.00 o 
   0  15   3      131.15      166.42     46.81 o 
   1  15   3       61.67      137.32     24.37 o 
   2  15   3      190.07      235.54     24.54 o 
   3  15   3      443.31      524.41     44.22 o 
   4  15   3       35.26       61.40     24.94 o 
   5  15   3        0.64       11.60     16.28 o 
   6  15   3      852.18      747.32     17.51 o 
   7  15   3     1058.04     1086.17     71.00 o 
  -8  16   3       85.33       80.36     11.68 o 
  -7  16   3       35.71       53.24     69.63 o 
  -6  16   3      214.08      233.65     22.66 o 
  -5  16   3        1.27        6.04     11.26 o 
  -4  16   3        7.66        8.61      6.12 o 
  -3  16   3      222.51      239.13     17.00 o 
  -2  16   3      354.53      325.57     17.25 o 
  -1  16   3      248.17      306.69     22.72 o 
   0  16   3       58.64       65.17     28.22 o 
   1  16   3      240.23      253.50     24.57 o 
   2  16   3        0.45        1.37     12.66 o 
   3  16   3      206.93      216.25     11.77 o 
   4  16   3        5.90        9.76     24.21 o 
   5  16   3      119.29      104.79     25.08 o 
   6  16   3        1.92       18.59     35.12 o 
  -7  17   3       59.38       75.69     37.47 o 
  -6  17   3        4.86        5.59      7.16 o 
  -5  17   3        2.85       40.87     17.69 o 
  -4  17   3       82.56       81.03     26.46 o 
  -3  17   3        0.93       14.39     26.40 o 
  -2  17   3       99.63      126.04     23.32 o 
  -1  17   3      734.22      685.65     21.12 o 
   0  17   3      120.75      114.29     13.54 o 
   1  17   3      209.07      310.82     43.26 o 
   2  17   3     1081.91     1037.12     18.12 o 
   3  17   3     1420.69     1572.33     27.49 o 
   4  17   3      490.86      497.42     24.77 o 
   5  17   3       15.78       45.48     22.93 o 
  -6  18   3      353.26      360.34     14.37 o 
  -5  18   3       63.74       62.71     18.21 o 
  -4  18   3        5.35        2.81      5.15 o 
  -3  18   3       54.40       65.98     25.47 o 
  -2  18   3      565.75      515.05      8.67 o 
  -1  18   3      481.53      455.03     37.21 o 
   0  18   3       64.81       69.58      6.69 o 
   1  18   3        9.66       14.19     11.94 o 
   2  18   3       36.72       32.20      1.08 o 
   3  18   3        9.78        8.32      1.17 o 
   4  18   3       23.36       27.14     29.11 o 
  -5  19   3        8.33       19.24     13.89 o 
  -4  19   3        2.28        2.93     13.22 o 
  -3  19   3       54.81       52.22     12.21 o 
  -2  19   3      459.99      418.52     23.84 o 
  -1  19   3      665.88      607.19     26.62 o 
   0  19   3      272.01      281.34     19.78 o 
   1  19   3       64.44       52.70     12.75 o 
   2  19   3      276.44      308.51     35.35 o 
   3  19   3      691.99      633.86     21.06 o 
  -4  20   3        4.95        6.91      6.17 o 
  -3  20   3       70.76       75.61     13.14 o 
  -2  20   3      179.91      193.54     22.84 o 
  -1  20   3      133.44      124.14      7.46 o 
   0  20   3        9.75       29.33     15.73 o 
   1  20   3        3.22        4.59     28.32 o 
   2  20   3       26.22       39.31     33.10 o 
  -2 -20   4        7.04        8.05     43.32 o 
  -1 -20   4       37.76       31.06     18.37 o 
   0 -20   4      241.24      254.74     27.61 o 
   1 -20   4       97.82      130.56     24.07 o 
   2 -20   4       50.48       53.42      9.96 o 
   3 -20   4        7.30       29.86     73.58 o 
  -4 -19   4      171.37      239.12     42.91 o 
  -3 -19   4       25.63       29.02      9.32 o 
  -2 -19   4       10.24       30.59     18.64 o 
  -1 -19   4       73.05       89.16     43.58 o 
   0 -19   4       33.52       37.91     17.78 o 
   1 -19   4        1.09       11.36     44.05 o 
   2 -19   4        1.94        6.84     32.26 o 
   3 -19   4        4.34        5.58     11.17 o 
   4 -19   4        3.07        5.28     33.49 o 
   5 -19   4       30.65       25.97      3.31 o 
  -5 -18   4      350.18      348.85     31.68 o 
  -4 -18   4      523.46      531.46     36.37 o 
  -3 -18   4       41.76       67.32     17.36 o 
  -2 -18   4        7.29        5.36      5.68 o 
  -1 -18   4      390.46      381.25     38.61 o 
   0 -18   4      922.27      836.85     23.18 o 
   1 -18   4       94.46      101.03      8.22 o 
   2 -18   4      119.20      125.30     19.80 o 
   3 -18   4       21.12       17.79     14.20 o 
   4 -18   4      330.01      347.65     21.41 o 
   5 -18   4      261.20      215.82     22.60 o 
   6 -18   4       10.33       16.27     31.93 o 
  -6 -17   4      389.72      374.02     10.77 o 
  -5 -17   4      699.85      648.58     25.70 o 
  -4 -17   4      269.76      272.66     30.54 o 
  -3 -17   4      183.43      224.03     16.06 o 
  -2 -17   4      251.45      206.76     23.46 o 
  -1 -17   4       34.02       42.38     18.33 o 
   0 -17   4        0.08        6.68     13.47 o 
   1 -17   4       40.99       61.47     26.94 o 
   2 -17   4      202.74      224.02     43.50 o 
   3 -17   4       27.82       32.55      4.20 o 
   4 -17   4      134.93      128.00      5.15 o 
   5 -17   4       37.12       75.18     12.57 o 
   6 -17   4       42.13       52.47     16.32 o 
   7 -17   4      113.31      101.53     36.80 o 
  -7 -16   4      139.59      184.71     24.16 o 
  -6 -16   4        8.68       16.45     29.78 o 
  -5 -16   4      651.38      634.12     21.91 o 
  -4 -16   4      621.87      611.30     16.27 o 
  -3 -16   4       44.20       96.63     14.91 o 
  -2 -16   4       75.90       90.12     22.22 o 
  -1 -16   4      833.24      818.38     21.30 o 
   0 -16   4      656.51      626.92     34.04 o 
   1 -16   4      117.34      157.85     32.89 o 
   2 -16   4       43.75       55.31     35.89 o 
   3 -16   4       41.22       62.20     29.27 o 
   4 -16   4       96.09      126.35     40.82 o 
   5 -16   4       74.62       63.71      2.57 o 
   6 -16   4       37.12       32.18     17.63 o 
   7 -16   4        7.28        4.60     29.24 o 
  -7 -15   4      111.34      110.58     17.08 o 
  -6 -15   4      398.53      326.99     35.84 o 
  -5 -15   4      260.96      291.65     18.72 o 
  -4 -15   4      232.51      250.64     27.97 o 
  -3 -15   4       65.15       60.05     10.82 o 
  -2 -15   4        7.73        9.41      5.46 o 
  -1 -15   4      133.50      132.75     20.50 o 
   0 -15   4      197.45      212.13     20.50 o 
   1 -15   4       29.69       88.36     22.83 o 
   2 -15   4        0.11       10.44     18.00 o 
   3 -15   4       69.46       73.27     32.34 o 
   4 -15   4      210.65      187.12     12.99 o 
   5 -15   4      225.08      246.33     22.97 o 
   6 -15   4       61.42       59.97     34.33 o 
   7 -15   4       11.39       19.05     18.39 o 
   8 -15   4       47.99       29.72      5.49 o 
  -8 -14   4       48.71       64.97     28.55 o 
  -7 -14   4       99.23      128.13     13.93 o 
  -6 -14   4      418.74      443.96     20.80 o 
  -5 -14   4      710.09      690.98     15.43 o 
  -4 -14   4      502.23      443.87     11.19 o 
  -3 -14   4      146.74      173.90     12.06 o 
  -2 -14   4       90.95       83.49      5.46 o 
  -1 -14   4      881.87      817.75     42.35 o 
   0 -14   4     1276.78     1188.64     50.25 o 
   1 -14   4      226.21      239.60     11.88 o 
   2 -14   4      139.34      212.32     24.01 o 
   3 -14   4       67.46      105.57     22.07 o 
   4 -14   4        3.55       18.74      4.01 o 
   5 -14   4       10.36       30.24     26.31 o 
   6 -14   4       57.83       57.79     19.83 o 
   7 -14   4       48.32       46.98      5.97 o 
   8 -14   4       15.54       17.22      5.86 o 
  -9 -13   4       83.97       85.04     27.54 o 
  -8 -13   4       93.63       87.95      6.51 o 
  -7 -13   4      117.06       90.43      8.52 o 
  -6 -13   4       44.91       42.07     24.37 o 
  -5 -13   4       71.75       68.18      9.81 o 
  -4 -13   4      248.43      249.28     29.89 o 
  -3 -13   4       75.83       74.99     31.24 o 
  -2 -13   4        6.45       43.50     19.50 o 
  -1 -13   4      384.39      404.13     35.34 o 
   0 -13   4      770.03      862.68     31.24 o 
   1 -13   4       66.03      114.49     47.53 o 
   2 -13   4       93.60       93.02     10.49 o 
   3 -13   4       12.37       12.76      7.34 o 
   4 -13   4      339.04      283.08     20.43 o 
   5 -13   4       81.38      105.52     21.35 o 
   6 -13   4       18.03       17.59      9.32 o 
   7 -13   4       70.85       67.58     42.40 o 
   8 -13   4       78.44       83.87     13.65 o 
   9 -13   4      170.57      155.92     34.98 o 
  -9 -12   4      156.38      176.16     48.00 o 
  -8 -12   4        3.87        9.10     20.09 o 
  -7 -12   4       14.50       19.06     33.68 o 
  -6 -12   4      465.08      460.72     12.52 o 
  -5 -12   4     3225.79     2995.40     31.82 o 
  -4 -12   4     2740.82     2780.05     42.06 o 
  -3 -12   4      220.54      208.29      6.37 o 
  -2 -12   4      808.55      880.24     62.01 o 
  -1 -12   4     2108.93     2343.33     43.13 o 
   0 -12   4     1293.99     1270.65     27.19 o 
   1 -12   4     1114.45     1269.12     39.60 o 
   2 -12   4        3.36       30.67     29.34 o 
   3 -12   4      647.27      833.74     35.30 o 
   4 -12   4     2443.69     2254.99     78.31 o 
   5 -12   4      172.82      175.98      2.92 o 
   6 -12   4       13.04       19.59     21.29 o 
   7 -12   4        1.98        4.95      9.69 o 
   8 -12   4       10.85       38.05     12.31 o 
   9 -12   4        0.94        1.11      3.50 o 
  -9 -11   4       17.35       12.18     29.37 o 
  -8 -11   4       44.44       64.10     51.41 o 
  -7 -11   4       49.29       58.64     16.48 o 
  -6 -11   4       67.70       75.11     29.04 o 
  -5 -11   4       77.28      156.88     21.46 o 
  -4 -11   4       45.73       63.86      3.37 o 
  -3 -11   4      112.95      191.54     24.25 o 
  -2 -11   4       18.68       53.38     24.94 o 
  -1 -11   4      652.95      662.45     17.33 o 
   0 -11   4     2502.45     2428.61     38.11 o 
   1 -11   4      564.00      579.38     11.10 o 
   2 -11   4      189.58      224.50     17.83 o 
   3 -11   4     1508.00     1602.78     38.31 o 
   4 -11   4     4189.68     4104.99     70.57 o 
   5 -11   4      942.57      990.33     50.25 o 
   6 -11   4      109.35      124.05     22.02 o 
   7 -11   4       22.07       20.65     25.46 o 
   8 -11   4      244.02      204.93     29.70 o 
   9 -11   4       67.40      102.36     26.89 o 
  10 -11   4        7.80       29.84     49.43 o 
 -10 -10   4      187.49      234.76     34.11 o 
  -9 -10   4      244.28      223.89     18.15 o 
  -8 -10   4       12.07       21.56     35.07 o 
  -7 -10   4      119.34      109.94      3.48 o 
  -6 -10   4       57.99       55.43     11.31 o 
  -5 -10   4       41.86       39.99     18.57 o 
  -4 -10   4        2.09        8.03     10.69 o 
  -3 -10   4     1174.42     1122.44     35.03 o 
  -2 -10   4      249.41      251.89     31.83 o 
  -1 -10   4     1777.60     1832.03     87.81 o 
   0 -10   4     2844.81     2981.34     30.58 o 
   1 -10   4      430.76      531.93     43.17 o 
   2 -10   4      920.66     1054.69     38.74 o 
   3 -10   4       32.94       28.78     26.63 o 
   4 -10   4     1035.59     1132.20     65.43 o 
   5 -10   4      486.23      453.83     14.02 o 
   6 -10   4        0.25       18.91     24.16 o 
   7 -10   4       28.90       34.98     18.25 o 
   8 -10   4       47.27       84.70     25.06 o 
   9 -10   4       48.24       60.26     17.61 o 
  10 -10   4       34.81       42.12      8.46 o 
 -10  -9   4       34.88       50.01     28.27 o 
  -9  -9   4        0.18        7.90     16.88 o 
  -8  -9   4      217.94      212.75     13.21 o 
  -7  -9   4      122.36      150.83     14.68 o 
  -6  -9   4      442.12      413.24     10.46 o 
  -5  -9   4      244.03      260.49     19.45 o 
  -4  -9   4      393.37      389.09     26.13 o 
  -3  -9   4        0.67        7.65     12.04 o 
  -2  -9   4       70.93      103.27     13.57 o 
  -1  -9   4     3550.40     3307.22     30.83 o 
   0  -9   4     3507.46     3273.18     51.53 o 
   1  -9   4     1601.63     1555.74     86.72 o 
   2  -9   4      346.95      436.49     30.80 o 
   3  -9   4     5222.73     4875.67     44.33 o 
   4  -9   4     3557.58     3342.86     42.87 o 
   5  -9   4     1164.50     1111.20     58.86 o 
   6  -9   4        4.91       43.24     17.44 o 
   7  -9   4       11.57       56.49     42.89 o 
   8  -9   4      506.89      505.78     28.73 o 
   9  -9   4      112.74      131.95     10.67 o 
  10  -9   4        6.96       20.62     22.09 o 
 -10  -8   4      210.99      206.70     55.14 o 
  -9  -8   4        7.37       68.71     32.41 o 
  -8  -8   4      151.31      142.57     26.16 o 
  -7  -8   4       82.10      159.15     16.47 o 
  -6  -8   4      608.17      736.32     27.89 o 
  -5  -8   4     1345.16     1318.65     88.62 o 
  -4  -8   4     1572.46     1585.41     29.80 o 
  -3  -8   4      366.15      313.34     17.65 o 
  -2  -8   4     1249.33     1235.99     59.71 o 
  -1  -8   4     1807.90     1812.08     51.22 o 
   0  -8   4      107.30      184.25     22.17 o 
   1  -8   4      520.84      483.84     14.61 o 
   2  -8   4      661.43      743.94     25.52 o 
   3  -8   4      705.48      600.60     34.78 o 
   4  -8   4      272.92      348.63     30.34 o 
   5  -8   4      193.70      238.83     13.44 o 
   6  -8   4       55.89       79.27     52.46 o 
   7  -8   4      297.25      327.04     19.17 o 
   8  -8   4      821.95      794.08     38.87 o 
   9  -8   4      227.01      254.20     30.88 o 
  10  -8   4       14.68       11.04     66.77 o 
 -11  -7   4       47.15       35.96      7.44 o 
 -10  -7   4      247.82      291.96     37.09 o 
  -9  -7   4      490.47      495.34     45.19 o 
  -8  -7   4       17.31       23.35     12.22 o 
  -7  -7   4      274.40      276.55     24.77 o 
  -6  -7   4      191.35      209.26     15.06 o 
  -5  -7   4     1166.43     1171.64     43.53 o 
  -4  -7   4      208.53      225.08     35.25 o 
  -3  -7   4        0.92       89.71     20.41 o 
  -2  -7   4      115.70      124.69     18.43 o 
  -1  -7   4     8247.97     7934.49     46.20 o 
   0  -7   4    13585.78    13202.16    158.99 o 
   1  -7   4     5182.40     4970.54     79.17 o 
   2  -7   4     1468.48     1666.17     37.75 o 
   3  -7   4     3436.54     3068.30     40.11 o 
   4  -7   4     5641.25     5273.04     57.13 o 
   5  -7   4     1431.18     1637.92     28.74 o 
   6  -7   4       68.35       68.78     17.21 o 
   7  -7   4       24.79       22.56      3.65 o 
   8  -7   4      334.34      308.94     12.42 o 
   9  -7   4       88.72       74.04     17.11 o 
  10  -7   4        2.89        0.92     53.49 o 
 -11  -6   4       31.18       23.90     17.32 o 
 -10  -6   4      181.54      252.82     35.36 o 
  -9  -6   4      172.69      164.99     11.62 o 
  -8  -6   4       59.08       90.29     16.37 o 
  -7  -6   4       94.19      123.58     14.30 o 
  -6  -6   4      127.75      133.62     10.04 o 
  -5  -6   4       95.98       84.57     21.29 o 
  -4  -6   4      135.78      131.93      7.01 o 
  -3  -6   4      443.17      461.43     45.33 o 
  -2  -6   4     1236.01     1184.19     23.95 o 
  -1  -6   4       37.75       88.54     27.56 o 
   0  -6   4      305.18      306.95     14.89 o 
   1  -6   4     1052.83     1048.46     17.40 o 
   2  -6   4       20.77       27.68      2.09 o 
   3  -6   4      249.59      235.26     39.78 o 
   4  -6   4      515.36      589.84     31.73 o 
   5  -6   4      423.12      355.26     20.57 o 
   6  -6   4       17.71       27.15     10.74 o 
   7  -6   4       10.19       28.39     35.88 o 
   8  -6   4      490.45      458.87     34.93 o 
   9  -6   4      181.40      163.75     15.30 o 
  10  -6   4       28.83       66.39     19.13 o 
 -11  -5   4      175.83      201.23     32.84 o 
 -10  -5   4      668.16      682.39     24.08 o 
  -9  -5   4      156.12      178.02     25.68 o 
  -8  -5   4      216.30      182.18     22.94 o 
  -7  -5   4      288.12      308.88     25.77 o 
  -6  -5   4      930.90      903.75     32.17 o 
  -5  -5   4       49.83       48.15      5.48 o 
  -4  -5   4      433.67      442.62     52.97 o 
  -3  -5   4      294.70      327.65     42.83 o 
  -2  -5   4     3604.37     3466.32     31.40 o 
  -1  -5   4      470.70      478.82     21.52 o 
   0  -5   4      928.58     1005.23     73.68 o 
   1  -5   4       22.63       23.14      6.75 o 
   2  -5   4     1031.81      892.59     18.30 o 
   3  -5   4     4975.04     4533.53     71.53 o 
   4  -5   4     1323.42     1434.16     24.77 o 
   5  -5   4      373.94      419.39     17.91 o 
   6  -5   4       15.36        9.45      2.47 o 
   7  -5   4        8.24       24.76     13.99 o 
   8  -5   4       95.61       92.93     25.82 o 
   9  -5   4       13.74       50.95     88.10 o 
  10  -5   4       96.30      103.37     24.46 o 
  11  -5   4       14.50       10.12     67.50 o 
 -11  -4   4      199.70      208.80     34.54 o 
 -10  -4   4      272.03      287.29     23.16 o 
  -9  -4   4       36.47       23.45      3.66 o 
  -8  -4   4       15.44       25.85      6.57 o 
  -7  -4   4      180.04      211.86     25.26 o 
  -6  -4   4        4.51        9.65     10.94 o 
  -5  -4   4      222.17      202.89     37.84 o 
  -4  -4   4      219.75      186.62     30.93 o 
  -3  -4   4       33.92       33.40      6.56 o 
  -2  -4   4      425.77      572.10    121.75 o 
  -1  -4   4     1316.11     1281.61     56.95 o 
   0  -4   4      326.48      479.86     52.83 o 
   1  -4   4      325.04      293.97      7.79 o 
   2  -4   4        8.92       51.25     13.17 o 
   3  -4   4      684.62      676.86     18.85 o 
   4  -4   4     4026.50     3612.25     31.34 o 
   5  -4   4      337.07      372.07     19.69 o 
   6  -4   4      300.87      340.64      7.86 o 
   7  -4   4      392.40      371.15     36.05 o 
   8  -4   4      923.52      848.65     22.78 o 
   9  -4   4      476.68      500.77     41.94 o 
  10  -4   4       31.46       27.11      4.23 o 
  11  -4   4        1.96        0.00      1.29 o 
 -11  -3   4      342.00      340.26     27.27 o 
 -10  -3   4     1259.68     1270.68     69.52 o 
  -9  -3   4      655.67      699.33     24.41 o 
  -8  -3   4       15.54       31.60     46.19 o 
  -7  -3   4       76.79       87.34     10.30 o 
  -6  -3   4        2.73       33.55     40.71 o 
  -5  -3   4     3526.70     3386.64     98.58 o 
  -4  -3   4     3376.75     3029.91     28.62 o 
  -3  -3   4       22.02       20.29      1.10 o 
  -2  -3   4      867.35      938.40     58.38 o 
  -1  -3   4       99.94      136.28     42.91 o 
   0  -3   4     1853.48     1926.33    105.26 o 
   1  -3   4      743.16      719.76     28.84 o 
   2  -3   4     1158.09     1088.62     56.06 o 
   3  -3   4     2199.59     2291.63     33.05 o 
   4  -3   4     2850.37     2494.24     39.95 o 
   5  -3   4     2654.62     2566.40     30.33 o 
   6  -3   4       11.29       43.05     27.29 o 
   7  -3   4        0.87        9.39     45.34 o 
   8  -3   4      159.02      140.23     12.26 o 
   9  -3   4      157.43      160.70     83.77 o 
  10  -3   4      228.16      263.96     60.90 o 
  11  -3   4       20.44       21.15     92.70 o 
 -12  -2   4       53.72       80.85      6.24 o 
 -11  -2   4       11.38       23.63     20.97 o 
 -10  -2   4        5.18       19.16     26.52 o 
  -9  -2   4       46.20       41.95     12.35 o 
  -8  -2   4      227.46      184.99      4.22 o 
  -7  -2   4       17.16       31.92     10.20 o 
  -6  -2   4      189.99      229.95     23.75 o 
  -5  -2   4      461.54      420.41     36.73 o 
  -4  -2   4     1331.31     1200.18     15.84 o 
  -3  -2   4     1666.29     1689.38     54.90 o 
  -2  -2   4      699.27      827.97     44.68 o 
  -1  -2   4     1579.66     1488.36     19.12 o 
   0  -2   4     1350.58     1489.56     43.28 o 
   1  -2   4        1.62       22.65     31.24 o 
   2  -2   4        3.18      112.92     46.30 o 
   3  -2   4     6302.57     5482.69     28.70 o 
   4  -2   4     3818.64     3699.56     53.89 o 
   5  -2   4      236.27      283.06     12.40 o 
   6  -2   4       50.45      169.00     39.17 o 
   7  -2   4     1800.32     1676.20      8.51 o 
   8  -2   4     3908.32     3827.77     33.95 o 
   9  -2   4     1163.97     1023.02    117.81 o 
  10  -2   4       67.65       60.71     45.71 o 
  11  -2   4       66.58       90.49     48.37 o 
 -12  -1   4        9.21        8.75     12.14 o 
 -11  -1   4      381.45      328.14     43.44 o 
 -10  -1   4      548.86      557.55     41.95 o 
  -9  -1   4      981.61      890.87     22.95 o 
  -8  -1   4       24.95       38.81     49.45 o 
  -7  -1   4       68.91       87.05     10.66 o 
  -6  -1   4     1180.29     1233.38     58.94 o 
  -5  -1   4     1528.86     1280.97      9.92 o 
  -4  -1   4      961.38      955.52     94.48 o 
  -3  -1   4     1035.66      970.05     49.86 o 
  -2  -1   4      241.69      493.39     54.10 o 
  -1  -1   4      156.74      154.90     46.57 o 
   0  -1   4     1848.97     2321.45     19.94 o 
   1  -1   4     4078.30     4040.46    197.72 o 
   2  -1   4      500.15      505.21     12.83 o 
   3  -1   4     1822.84     1880.79     43.98 o 
   4  -1   4     1706.44     1681.49     41.99 o 
   5  -1   4        1.13       11.70      8.19 o 
   6  -1   4        5.51       11.83      7.15 o 
   7  -1   4       34.62       43.49     30.98 o 
   8  -1   4      167.19      164.53     53.59 o 
   9  -1   4      190.26      188.47     31.60 o 
  10  -1   4       93.04       89.91     17.01 o 
  11  -1   4      161.73      288.58    122.50 o 
 -12   0   4        0.48        1.91     11.31 o 
 -11   0   4       34.05       82.26     29.06 o 
 -10   0   4      324.56      297.80     21.85 o 
  -9   0   4       25.68       46.32     21.94 o 
  -8   0   4       80.38       60.40     26.15 o 
  -7   0   4      317.17      299.06     35.96 o 
  -6   0   4     1215.98     1043.22     24.69 o 
  -5   0   4      342.44      466.38     41.04 o 
  -4   0   4      911.50      885.43     39.25 o 
  -3   0   4      169.38      286.43     51.19 o 
  -2   0   4     1633.19     1676.23     27.21 o 
  -1   0   4     8560.69     8082.28     34.99 o 
   0   0   4     7703.94     7940.73     33.10 o 
   1   0   4    50893.83    48484.35    584.38 o 
   2   0   4      785.83      672.12     18.12 o 
   3   0   4     2479.40     2359.43     32.28 o 
   4   0   4     3271.64     3139.89     23.80 o 
   5   0   4      655.22      615.49     14.37 o 
   6   0   4       74.87       87.18     10.77 o 
   7   0   4     1535.00     1706.74     35.69 o 
   8   0   4     1254.80     1116.94     19.05 o 
   9   0   4       34.67       31.54     18.48 o 
  10   0   4      416.59      409.80     34.81 o 
  11   0   4       10.40        6.44     83.32 o 
 -12   1   4       45.76       54.43     32.64 o 
 -11   1   4      345.40      425.55     43.70 o 
 -10   1   4     1101.22     1077.24     32.69 o 
  -9   1   4      480.26      457.35     27.36 o 
  -8   1   4      243.27      210.57     30.09 o 
  -7   1   4      999.05     1059.08     51.93 o 
  -6   1   4     2797.15     2433.18     12.01 o 
  -5   1   4      400.44      470.72     86.40 o 
  -4   1   4       74.62       92.59      7.65 o 
  -3   1   4      574.26      770.73     35.94 o 
  -2   1   4     7943.38     7988.57    125.24 o 
  -1   1   4      400.35      511.80     47.69 o 
   0   1   4      227.84      411.18     38.07 o 
   1   1   4       33.39       52.36     53.18 o 
   2   1   4       16.12       19.79     32.76 o 
   3   1   4     1159.86     1113.19    112.78 o 
   4   1   4       14.37       45.05     25.05 o 
   5   1   4        2.96       15.99      7.75 o 
   6   1   4       37.18       29.47     11.56 o 
   7   1   4      350.63      328.36     12.46 o 
   8   1   4      157.95      233.94     39.38 o 
   9   1   4       34.87       63.06     26.93 o 
  10   1   4        7.13       19.02     18.30 o 
  11   1   4       61.21      127.65     84.61 o 
 -12   2   4        1.49        4.56     65.51 o 
 -11   2   4       10.71       25.41     55.23 o 
 -10   2   4       45.76       50.80      6.61 o 
  -9   2   4      789.67      836.78     29.20 o 
  -8   2   4     4283.57     4022.22    103.73 o 
  -7   2   4     2362.31     2348.42     37.24 o 
  -6   2   4     1846.59     2021.63     70.54 o 
  -5   2   4     5195.41     5027.59     66.53 o 
  -4   2   4      816.22      727.77     10.90 o 
  -3   2   4      579.15      781.29     61.43 o 
  -2   2   4    18406.26    17843.84    237.70 o 
  -1   2   4      330.43      580.06     44.42 o 
   0   2   4    26216.08    24051.24    251.48 o 
   1   2   4    45141.29    41952.84    416.58 o 
   2   2   4     4813.75     4785.17     51.61 o 
   3   2   4     1305.58     1302.11     42.08 o 
   4   2   4     6601.95     6036.63    213.99 o 
   5   2   4      114.25      169.21     14.22 o 
   6   2   4       79.16      103.47      8.07 o 
   7   2   4     1443.25     1332.67     38.04 o 
   8   2   4      796.48      773.31     47.78 o 
   9   2   4      885.83      846.98     15.26 o 
  10   2   4      458.80      420.38     26.84 o 
  11   2   4       22.50       20.23     20.50 o 
 -12   3   4       29.85       45.65     68.76 o 
 -11   3   4      722.13      694.30     67.52 o 
 -10   3   4     1217.90     1124.61     58.67 o 
  -9   3   4      256.80      250.64     13.27 o 
  -8   3   4        2.88       67.57     35.98 o 
  -7   3   4      661.14      812.35     96.79 o 
  -6   3   4     1839.91     1983.23     46.48 o 
  -5   3   4      574.46      619.53     18.99 o 
  -4   3   4       73.00      106.14     24.39 o 
  -3   3   4      185.86      187.97     10.41 o 
  -2   3   4        0.42       72.40     24.14 o 
  -1   3   4     5684.22     5196.17     66.68 o 
   0   3   4      256.01      317.86     39.94 o 
   1   3   4      565.88      631.18     29.94 o 
   2   3   4      133.06      132.10     10.35 o 
   3   3   4      210.52      241.14     49.91 o 
   4   3   4     1366.90     1419.86     56.12 o 
   5   3   4      173.80      169.64     13.54 o 
   6   3   4        1.03       21.39     15.14 o 
   7   3   4      228.50      204.16      3.77 o 
   8   3   4       88.32      126.49     34.74 o 
   9   3   4       13.96       15.78     41.78 o 
  10   3   4       45.36       48.24      8.81 o 
  11   3   4       73.59       92.46     68.76 o 
 -12   4   4       26.26       35.03      9.10 o 
 -11   4   4       26.28       25.99     50.85 o 
 -10   4   4      839.71      812.81     26.45 o 
  -9   4   4       86.54      100.50     87.38 o 
  -8   4   4      403.76      468.77     21.14 o 
  -7   4   4      359.63      394.15     41.06 o 
  -6   4   4     3394.02     3126.67     28.82 o 
  -5   4   4     3307.18     3309.10     35.11 o 
  -4   4   4      894.07     1025.13    118.24 o 
  -3   4   4     4324.46     4950.53    160.30 o 
  -2   4   4     3218.95     3074.17    261.34 o 
  -1   4   4      631.25      650.14     88.67 o 
   0   4   4      297.87      308.50     34.58 o 
   1   4   4    14762.16    13903.17    266.64 o 
   2   4   4      302.51      614.12     54.11 o 
   3   4   4     3584.54     3302.18     73.41 o 
   4   4   4      261.20      265.85     18.48 o 
   5   4   4      608.69      664.60    151.46 o 
   6   4   4       83.29       73.84      7.99 o 
   7   4   4      752.12      715.45     73.49 o 
   8   4   4     1678.25     1810.95     36.76 o 
   9   4   4      372.01      337.68     37.77 o 
  10   4   4        4.73       37.31     37.42 o 
 -12   5   4      122.67      136.80      6.07 o 
 -11   5   4      462.73      429.33     53.67 o 
 -10   5   4      273.52      327.04     28.78 o 
  -9   5   4      211.99      219.28      8.80 o 
  -8   5   4        0.55        0.92     29.31 o 
  -7   5   4      531.56      579.95     37.32 o 
  -6   5   4      434.19      513.18     35.55 o 
  -5   5   4      144.57      170.74     26.78 o 
  -4   5   4      115.61      184.11     33.21 o 
  -3   5   4      297.93      257.48     13.59 o 
  -2   5   4      497.75      531.55     36.33 o 
  -1   5   4      904.22      980.23     41.10 o 
   0   5   4     2160.71     2144.09     75.42 o 
   1   5   4      352.43      472.65     30.06 o 
   2   5   4     1922.34     1961.41     29.54 o 
   3   5   4      645.93      679.10     21.86 o 
   4   5   4       20.42       89.93     23.71 o 
   5   5   4      690.88      771.50     34.88 o 
   6   5   4      326.73      349.37     16.62 o 
   7   5   4      420.26      399.94     19.07 o 
   8   5   4      622.86      591.92     52.79 o 
   9   5   4      122.79       90.71     33.20 o 
  10   5   4       22.43       31.31     50.95 o 
 -11   6   4      233.07      257.44     69.57 o 
 -10   6   4      587.71      569.22     30.72 o 
  -9   6   4       12.33       15.65     70.50 o 
  -8   6   4       34.04       80.03     21.06 o 
  -7   6   4     2576.43     2634.59     77.19 o 
  -6   6   4     4335.35     4037.66     43.56 o 
  -5   6   4     2071.83     2080.00     69.83 o 
  -4   6   4       36.81       38.68      7.76 o 
  -3   6   4      207.99      193.38     16.33 o 
  -2   6   4     1932.21     1888.59     41.47 o 
  -1   6   4     2864.98     2751.27    115.45 o 
   0   6   4       10.09       66.35     27.35 o 
   1   6   4     2479.75     2615.52     35.56 o 
   2   6   4       57.58       94.45     19.64 o 
   3   6   4       73.03      179.15     33.00 o 
   4   6   4      233.67      252.95     27.89 o 
   5   6   4       54.38       73.02     16.43 o 
   6   6   4      374.04      413.82     31.44 o 
   7   6   4     1043.38     1041.03     76.74 o 
   8   6   4      136.10      137.52     16.00 o 
   9   6   4       16.61       11.29     20.57 o 
  10   6   4       17.82       25.30     16.84 o 
 -11   7   4       30.42       34.21     28.75 o 
 -10   7   4       35.65       46.08     24.84 o 
  -9   7   4       69.82       80.49     18.88 o 
  -8   7   4       26.26       24.62     57.50 o 
  -7   7   4       32.88       19.42      7.45 o 
  -6   7   4       38.77       28.88      3.27 o 
  -5   7   4       58.65       57.28      6.71 o 
  -4   7   4      653.37      574.84     18.10 o 
  -3   7   4     6844.21     6427.89    225.99 o 
  -2   7   4      871.57      823.88     12.64 o 
  -1   7   4      283.24      247.08     28.25 o 
   0   7   4      535.87      439.05     25.32 o 
   1   7   4      104.19      135.90     31.23 o 
   2   7   4     2184.25     2284.74     51.73 o 
   3   7   4      536.76      535.27     10.30 o 
   4   7   4      309.50      258.44     10.81 o 
   5   7   4      280.49      268.04     27.16 o 
   6   7   4      479.28      508.24     43.91 o 
   7   7   4     1319.42     1276.17     58.70 o 
   8   7   4      296.24      321.11     46.30 o 
   9   7   4       62.09       74.29     17.29 o 
  10   7   4       32.19       32.22     16.04 o 
 -11   8   4      120.93      132.12     33.77 o 
 -10   8   4      127.14      168.91     64.87 o 
  -9   8   4       23.37       61.66     27.59 o 
  -8   8   4        8.11       11.49     19.75 o 
  -7   8   4      627.31      582.42     22.37 o 
  -6   8   4     1904.96     1934.66     59.46 o 
  -5   8   4     1260.25     1287.58     37.55 o 
  -4   8   4      109.74      105.01     10.21 o 
  -3   8   4       45.17      151.32     27.87 o 
  -2   8   4     3925.20     3723.93      9.70 o 
  -1   8   4      380.98      385.72     16.44 o 
   0   8   4       17.46       23.81      7.06 o 
   1   8   4     1261.19     1279.35    171.12 o 
   2   8   4      279.30      299.78     25.06 o 
   3   8   4      294.71      350.36     24.28 o 
   4   8   4       81.28      129.17     18.47 o 
   5   8   4      198.84      212.85     33.74 o 
   6   8   4      138.92      147.44     25.95 o 
   7   8   4       54.31       90.69     16.81 o 
   8   8   4       20.24       23.58     37.42 o 
   9   8   4       63.40       76.33      8.41 o 
  10   8   4        0.52       26.62     16.99 o 
 -11   9   4        3.38       10.43      8.42 o 
 -10   9   4        4.90       22.01     15.09 o 
  -9   9   4        5.40       25.17     81.28 o 
  -8   9   4        0.15        2.64     49.09 o 
  -7   9   4        6.36       12.06     75.51 o 
  -6   9   4      102.83      168.21     27.29 o 
  -5   9   4      726.82      965.56     42.72 o 
  -4   9   4       43.70       76.41     15.41 o 
  -3   9   4      296.46      317.05     11.65 o 
  -2   9   4     2605.63     2547.44     53.64 o 
  -1   9   4     4788.92     4471.37     28.75 o 
   0   9   4     1044.88     1047.74     63.25 o 
   1   9   4     1291.00     1237.28     55.06 o 
   2   9   4       54.62       65.04     15.80 o 
   3   9   4     2668.19     2419.26     27.76 o 
   4   9   4     1257.77     1321.35     59.87 o 
   5   9   4      437.76      414.11     30.78 o 
   6   9   4      146.51      162.21     68.23 o 
   7   9   4      653.10      732.84     48.92 o 
   8   9   4      431.73      476.02     46.00 o 
   9   9   4       37.91       98.59     40.35 o 
 -11  10   4       45.57       29.43    119.92 o 
 -10  10   4      143.21      149.96     41.89 o 
  -9  10   4       15.98       23.40     63.81 o 
  -8  10   4       76.39       70.17     40.10 o 
  -7  10   4      315.53      374.22     51.09 o 
  -6  10   4     1694.67     1631.39    117.54 o 
  -5  10   4      372.91      341.20     26.90 o 
  -4  10   4        2.94       16.81     29.58 o 
  -3  10   4      141.61      191.64     21.93 o 
  -2  10   4     1371.53     1302.17     75.04 o 
  -1  10   4        1.52       38.47     38.77 o 
   0  10   4      103.01      158.96     16.62 o 
   1  10   4     1607.81     1532.23     68.73 o 
   2  10   4      357.13      394.72     20.73 o 
   3  10   4      456.29      466.79     17.03 o 
   4  10   4      891.93     1014.02     96.02 o 
   5  10   4      243.45      192.27     32.41 o 
   6  10   4      606.29      615.60     22.20 o 
   7  10   4      282.05      299.13     17.65 o 
   8  10   4       18.22       11.58      8.59 o 
   9  10   4       28.14       99.21     23.32 o 
 -10  11   4       13.25       32.62     58.00 o 
  -9  11   4       11.37       19.66     15.91 o 
  -8  11   4        5.21       59.44     41.94 o 
  -7  11   4      327.22      335.99     78.42 o 
  -6  11   4      573.09      466.95     19.08 o 
  -5  11   4      928.20     1021.71     54.08 o 
  -4  11   4      780.36     1008.28     29.01 o 
  -3  11   4     2101.52     1981.40     90.59 o 
  -2  11   4     6234.89     5674.91     32.51 o 
  -1  11   4     4592.06     4407.80     29.41 o 
   0  11   4     1104.26     1122.42     76.40 o 
   1  11   4      452.41      435.78     53.77 o 
   2  11   4     3349.60     3112.77     36.97 o 
   3  11   4     2594.31     2618.00     81.41 o 
   4  11   4      121.46      243.26     40.11 o 
   5  11   4      110.09      142.34     19.25 o 
   6  11   4      171.25      177.00      7.08 o 
   7  11   4      295.57      342.72     21.77 o 
   8  11   4      282.00      324.63     46.94 o 
   9  11   4        0.27        6.38     34.78 o 
 -10  12   4      367.34      356.35     23.08 o 
  -9  12   4        0.76        8.63     19.91 o 
  -8  12   4       22.93      112.55     74.97 o 
  -7  12   4     1204.98     1139.57     15.58 o 
  -6  12   4     1558.81     1646.13     78.83 o 
  -5  12   4      764.30      692.57     28.03 o 
  -4  12   4       66.00       94.77     27.82 o 
  -3  12   4       21.09       17.26      5.47 o 
  -2  12   4      158.88      232.39     43.24 o 
  -1  12   4       90.16       95.69      9.57 o 
   0  12   4        0.67        8.17     18.85 o 
   1  12   4       81.17       99.51     33.33 o 
   2  12   4       27.01       39.05     10.08 o 
   3  12   4      373.64      407.10     28.67 o 
   4  12   4       95.69       78.83     12.94 o 
   5  12   4        5.32        4.92     46.35 o 
   6  12   4      825.85      829.79     57.43 o 
   7  12   4      389.60      352.92     34.13 o 
   8  12   4       85.23      132.09     42.89 o 
 -10  13   4       18.90       26.49    127.09 o 
  -9  13   4      133.22      130.29     79.53 o 
  -8  13   4       51.20       49.51     37.71 o 
  -7  13   4      216.48      189.86     17.62 o 
  -6  13   4      550.92      586.97     50.51 o 
  -5  13   4       63.43       92.76     26.40 o 
  -4  13   4        1.49       15.25     24.03 o 
  -3  13   4      899.70      828.45     84.84 o 
  -2  13   4     2288.27     2159.33     23.19 o 
  -1  13   4     1820.01     1767.81     67.81 o 
   0  13   4      271.36      257.06     13.21 o 
   1  13   4        1.50       10.86     17.55 o 
   2  13   4      578.30      671.43     42.82 o 
   3  13   4     1119.52     1070.59    133.37 o 
   4  13   4       35.49       50.51     22.12 o 
   5  13   4       14.78       12.89      1.84 o 
   6  13   4       15.51       46.62     17.03 o 
   7  13   4        0.51       11.58     42.14 o 
   8  13   4        1.68       10.10     57.01 o 
  -9  14   4        2.42        3.73     14.69 o 
  -8  14   4        5.12        4.94     11.67 o 
  -7  14   4       95.71       89.62     14.90 o 
  -6  14   4      416.43      463.87     73.65 o 
  -5  14   4       77.17       89.06      4.13 o 
  -4  14   4        4.55        7.15     53.64 o 
  -3  14   4      945.53      842.23     22.15 o 
  -2  14   4      909.02      885.52     48.05 o 
  -1  14   4       41.89       72.86     25.44 o 
   0  14   4       33.87       38.66      1.84 o 
   1  14   4       21.61       30.62     15.00 o 
   2  14   4      296.74      360.60     39.40 o 
   3  14   4       60.33       54.95     16.95 o 
   4  14   4       33.88       33.76      8.84 o 
   5  14   4       74.39       77.30      5.28 o 
   6  14   4      341.13      349.69     34.88 o 
   7  14   4       17.38       44.60     20.96 o 
  -9  15   4       81.70       73.39     35.87 o 
  -8  15   4       54.34       64.58     41.93 o 
  -7  15   4       44.01       53.51     46.73 o 
  -6  15   4      199.43      224.38     45.15 o 
  -5  15   4       52.34       58.31      3.24 o 
  -4  15   4      205.66      275.69     37.64 o 
  -3  15   4      153.13      192.54     20.57 o 
  -2  15   4     1362.88     1360.39     63.73 o 
  -1  15   4      603.33      630.65     29.74 o 
   0  15   4       22.63       37.08     15.00 o 
   1  15   4        1.24        7.78     16.19 o 
   2  15   4      162.67      183.71     11.42 o 
   3  15   4      275.16      302.66     14.70 o 
   4  15   4       86.63       88.94      9.00 o 
   5  15   4      340.32      342.64     13.44 o 
   6  15   4      794.07      826.95     26.97 o 
   7  15   4        8.04       33.11     78.35 o 
  -8  16   4      127.41      118.63    114.22 o 
  -7  16   4       26.39       49.07     57.50 o 
  -6  16   4       40.02       37.01     65.85 o 
  -5  16   4        1.59       11.51     21.75 o 
  -4  16   4        2.10        7.18     15.06 o 
  -3  16   4      508.77      565.49     42.52 o 
  -2  16   4     1121.70     1268.01     66.53 o 
  -1  16   4      514.73      515.92     14.07 o 
   0  16   4       30.18       88.51     23.71 o 
   1  16   4      126.53      135.91     11.42 o 
   2  16   4      414.58      396.39     28.45 o 
   3  16   4     1117.64     1071.26     31.86 o 
   4  16   4      433.69      377.98     39.58 o 
   5  16   4       40.40       25.96     28.45 o 
   6  16   4      361.92      358.91     31.96 o 
  -7  17   4      121.00      143.41     77.32 o 
  -6  17   4       93.47       81.62     26.95 o 
  -5  17   4        4.14        6.13      9.72 o 
  -4  17   4        2.65        3.05      4.22 o 
  -3  17   4      143.70      160.55     18.92 o 
  -2  17   4      475.09      449.40     27.91 o 
  -1  17   4      161.31      157.07     22.38 o 
   0  17   4       21.86       23.67     26.16 o 
   1  17   4       35.45       58.37     29.95 o 
   2  17   4      109.41      162.52     27.32 o 
   3  17   4      209.38      209.93     26.70 o 
   4  17   4        9.81        5.30     11.74 o 
   5  17   4      139.19      145.54     49.21 o 
  -6  18   4       16.14       14.02     21.43 o 
  -5  18   4        0.90       14.09      6.08 o 
  -4  18   4       77.84       68.54     18.96 o 
  -3  18   4       68.46       60.42     46.62 o 
  -2  18   4      223.24      228.52     16.08 o 
  -1  18   4      353.93      318.57     10.22 o 
   0  18   4       55.67       76.64     14.26 o 
   1  18   4      217.76      238.90     21.68 o 
   2  18   4      963.76      931.81     16.19 o 
   3  18   4     1234.87     1239.62     46.33 o 
   4  18   4      376.86      461.11    105.02 o 
  -5  19   4       21.75       15.64      7.89 o 
  -4  19   4       39.56       48.80     16.29 o 
  -3  19   4       89.58      113.51     26.57 o 
  -2  19   4      199.70      269.10     24.17 o 
  -1  19   4      275.87      275.09     10.27 o 
   0  19   4       38.93       37.68      4.17 o 
   1  19   4       24.50       73.97     34.17 o 
   2  19   4      216.68      222.42     32.29 o 
   3  19   4       69.98      124.08     47.24 o 
  -4  20   4       13.71       28.43     15.38 o 
  -3  20   4       14.18       18.79     12.78 o 
  -2  20   4      226.01      255.50     16.07 o 
  -1  20   4      108.80       95.02     54.52 o 
   0  20   4        0.40        0.98     17.34 o 
   1  20   4        0.74        0.75     24.06 o 
  -2 -20   5       12.71        7.36     51.95 o 
  -1 -20   5      303.37      269.72     15.76 o 
   0 -20   5      174.64      212.52     43.36 o 
   1 -20   5        3.70        6.42     26.37 o 
   2 -20   5        7.27        8.29      5.31 o 
   3 -20   5        2.05        2.29     13.15 o 
  -4 -19   5       85.40       84.62     23.32 o 
  -3 -19   5        2.22        3.61     29.51 o 
  -2 -19   5       61.77      106.62     12.10 o 
  -1 -19   5      592.91      533.84     11.79 o 
   0 -19   5      735.44      664.39     19.08 o 
   1 -19   5       57.41       63.44     22.69 o 
   2 -19   5        4.73        6.51      3.38 o 
   3 -19   5      134.95      114.10     43.76 o 
   4 -19   5      463.07      414.54     12.78 o 
  -5 -18   5      191.65      189.67     39.65 o 
  -4 -18   5      163.01      164.72     31.10 o 
  -3 -18   5      303.45      338.05     24.65 o 
  -2 -18   5      184.59      196.09     17.87 o 
  -1 -18   5        7.37       38.81     26.74 o 
   0 -18   5       11.88       12.92     16.90 o 
   1 -18   5      169.76      173.03     43.32 o 
   2 -18   5       95.12      112.10     16.89 o 
   3 -18   5       34.04       39.97     35.68 o 
   4 -18   5       73.69       93.62     10.14 o 
   5 -18   5        0.35        1.43      5.23 o 
  -6 -17   5        4.16       15.52     19.62 o 
  -5 -17   5      281.34      344.63     23.54 o 
  -4 -17   5      218.24      243.90     16.92 o 
  -3 -17   5        8.76       50.00     17.69 o 
  -2 -17   5       21.90       47.99     17.46 o 
  -1 -17   5      791.63      725.22      9.68 o 
   0 -17   5     1668.34     1708.20    116.53 o 
   1 -17   5      619.02      592.02     13.39 o 
   2 -17   5        1.09       35.11     43.10 o 
   3 -17   5       95.73      104.39     21.40 o 
   4 -17   5      342.36      370.76     15.99 o 
   5 -17   5       60.38       53.77     12.30 o 
   6 -17   5       12.11       22.74     28.81 o 
  -7 -16   5       18.03       72.15     27.87 o 
  -6 -16   5      399.24      386.97     17.35 o 
  -5 -16   5      228.94      202.78      9.02 o 
  -4 -16   5      219.06      266.61     22.12 o 
  -3 -16   5      293.73      268.40      4.19 o 
  -2 -16   5      120.21      137.64     23.29 o 
  -1 -16   5      207.88      221.70     29.11 o 
   0 -16   5       11.35       34.22     41.05 o 
   1 -16   5       14.61       16.30      5.67 o 
   2 -16   5        0.35        1.43     13.07 o 
   3 -16   5      106.55      149.48     28.96 o 
   4 -16   5      239.39      280.05     29.56 o 
   5 -16   5       47.17       57.00      8.68 o 
   6 -16   5       30.60       34.34     21.51 o 
   7 -16   5        1.79       32.81     24.95 o 
  -7 -15   5      214.44      213.16      8.03 o 
  -6 -15   5       11.29       20.14     33.98 o 
  -5 -15   5      358.03      375.96     33.74 o 
  -4 -15   5      395.79      367.10      9.53 o 
  -3 -15   5        8.95        6.14     15.20 o 
  -2 -15   5       67.64       68.50     10.58 o 
  -1 -15   5      796.56      736.83     47.94 o 
   0 -15   5      398.53      355.71     36.16 o 
   1 -15   5       62.86       58.20     17.91 o 
   2 -15   5       59.18       78.63     33.06 o 
   3 -15   5      114.21      187.12     38.11 o 
   4 -15   5      358.92      406.79     33.74 o 
   5 -15   5       17.83       28.66     34.23 o 
   6 -15   5      135.78      127.51     10.67 o 
   7 -15   5       32.91       50.47     50.01 o 
   8 -15   5       26.33       92.61     21.84 o 
  -8 -14   5       68.16       74.49     26.40 o 
  -7 -14   5      108.34      104.86      4.56 o 
  -6 -14   5       70.52       81.04     11.78 o 
  -5 -14   5      603.32      578.35      9.89 o 
  -4 -14   5      457.84      483.06     22.64 o 
  -3 -14   5       83.31      170.56     30.48 o 
  -2 -14   5      120.40      126.15     41.98 o 
  -1 -14   5       14.07       47.44     24.32 o 
   0 -14   5      245.22      335.31     39.71 o 
   1 -14   5        8.07       16.94     14.35 o 
   2 -14   5       39.67       52.91     11.47 o 
   3 -14   5     1033.09      912.28     18.96 o 
   4 -14   5      608.46      586.95     28.90 o 
   5 -14   5       40.21       60.63     16.93 o 
   6 -14   5       17.10       33.43     11.22 o 
   7 -14   5        0.75       26.47     22.06 o 
   8 -14   5      172.26      208.33     22.14 o 
  -9 -13   5       93.83      180.35     39.63 o 
  -8 -13   5       43.42       59.58     45.05 o 
  -7 -13   5       24.53       50.11     13.07 o 
  -6 -13   5      223.72      233.46     40.30 o 
  -5 -13   5       23.55       38.55      8.29 o 
  -4 -13   5       15.75       22.13     15.51 o 
  -3 -13   5        9.76        8.77      7.21 o 
  -2 -13   5      569.47      535.45     21.77 o 
  -1 -13   5     1965.23     2092.58     35.50 o 
   0 -13   5     2152.63     2042.20     43.71 o 
   1 -13   5      577.23      553.42     58.01 o 
   2 -13   5        2.42        4.47      7.19 o 
   3 -13   5      110.15      155.55     31.52 o 
   4 -13   5       96.63      126.08     41.83 o 
   5 -13   5      104.68      104.67     13.04 o 
   6 -13   5        5.18       22.97     37.93 o 
   7 -13   5       24.66       34.57     19.01 o 
   8 -13   5        1.01       25.33     19.43 o 
   9 -13   5        0.08       11.61     12.82 o 
  -9 -12   5        0.39        1.73      5.42 o 
  -8 -12   5        7.14       18.68     27.06 o 
  -7 -12   5        0.35        1.58      4.07 o 
  -6 -12   5       99.52      141.24     19.69 o 
  -5 -12   5        3.00       13.37      5.82 o 
  -4 -12   5      533.96      603.71     27.04 o 
  -3 -12   5      483.95      459.89     16.72 o 
  -2 -12   5      173.91      200.85     20.99 o 
  -1 -12   5      384.16      364.04     45.88 o 
   0 -12   5      645.14      602.61     16.05 o 
   1 -12   5      173.91      254.48     29.61 o 
   2 -12   5       32.46       43.92     19.45 o 
   3 -12   5       13.80       24.18      2.52 o 
   4 -12   5      666.90      720.21     40.03 o 
   5 -12   5      727.20      669.72     34.02 o 
   6 -12   5        0.66        4.12     15.43 o 
   7 -12   5        0.77       16.44     10.75 o 
   8 -12   5      335.19      348.26     32.98 o 
   9 -12   5      117.21      103.50      5.78 o 
  -9 -11   5        7.39       31.52     15.87 o 
  -8 -11   5        3.49       41.95     25.86 o 
  -7 -11   5      107.63      120.07     34.27 o 
  -6 -11   5      372.13      330.32     18.95 o 
  -5 -11   5     3970.85     3744.76     53.79 o 
  -4 -11   5     2483.48     2437.05     48.14 o 
  -3 -11   5      249.79      259.24     16.58 o 
  -2 -11   5      825.91      793.85    125.80 o 
  -1 -11   5     2399.70     2218.84    147.92 o 
   0 -11   5     1671.34     1650.74     66.60 o 
   1 -11   5     1111.02     1276.31     64.72 o 
   2 -11   5      786.35      837.78     40.18 o 
   3 -11   5     1618.42     1555.87    118.64 o 
   4 -11   5     2484.41     2322.67     32.08 o 
   5 -11   5      174.08      244.36     39.35 o 
   6 -11   5       74.83       91.10     32.75 o 
   7 -11   5        2.90       11.02     11.63 o 
   8 -11   5        0.55        3.94     15.43 o 
   9 -11   5       37.87       59.26     39.24 o 
 -10 -10   5        0.17       47.64     28.88 o 
  -9 -10   5        1.67        8.32      2.53 o 
  -8 -10   5       11.67       16.90     10.37 o 
  -7 -10   5        7.17       30.20     14.68 o 
  -6 -10   5        4.52       53.42     41.76 o 
  -5 -10   5        0.10       20.71     11.87 o 
  -4 -10   5      524.71      541.86     12.48 o 
  -3 -10   5      579.52      608.98     32.27 o 
  -2 -10   5      145.01      162.68     15.90 o 
  -1 -10   5      579.37      607.70     26.37 o 
   0 -10   5     2404.42     2354.18     28.34 o 
   1 -10   5      762.11      748.38     21.33 o 
   2 -10   5       21.14       18.77      1.96 o 
   3 -10   5     5453.53     5240.84     60.27 o 
   4 -10   5     2266.08     2216.74     26.63 o 
   5 -10   5        1.68       21.99     33.33 o 
   6 -10   5        0.94       12.05     15.70 o 
   7 -10   5      499.09      526.62     24.35 o 
   8 -10   5      991.32      873.31     29.00 o 
   9 -10   5      200.39      286.35     71.02 o 
  10 -10   5        3.00        2.76     22.59 o 
 -10  -9   5      245.74      256.58     33.85 o 
  -9  -9   5      267.59      325.52     51.01 o 
  -8  -9   5       26.74       62.84     31.48 o 
  -7  -9   5      208.68      205.12     33.05 o 
  -6  -9   5      518.07      626.96     49.63 o 
  -5  -9   5       62.53       89.81     11.37 o 
  -4  -9   5      424.44      421.73      8.20 o 
  -3  -9   5       57.02       67.39     13.83 o 
  -2  -9   5     1171.99     1164.26     53.73 o 
  -1  -9   5     3143.75     2980.87     28.40 o 
   0  -9   5     1802.86     1722.67     12.91 o 
   1  -9   5     1103.55     1089.17     58.73 o 
   2  -9   5      875.86      838.95    125.37 o 
   3  -9   5      208.97      255.30     14.42 o 
   4  -9   5        6.57       18.13     14.15 o 
   5  -9   5        0.20       56.82     19.78 o 
   6  -9   5        0.12        0.61      9.79 o 
   7  -9   5      120.62      104.38     19.02 o 
   8  -9   5      419.89      399.23     25.03 o 
   9  -9   5      138.60      172.28     35.41 o 
  10  -9   5       65.92       74.58     74.16 o 
 -10  -8   5       52.65       57.56      5.60 o 
  -9  -8   5        1.10       36.24     10.79 o 
  -8  -8   5      219.69      255.45     30.52 o 
  -7  -8   5      545.22      501.46     34.15 o 
  -6  -8   5        4.15        7.59      4.20 o 
  -5  -8   5      423.31      420.97     16.60 o 
  -4  -8   5      137.54      102.28     34.41 o 
  -3  -8   5      480.05      481.67     46.34 o 
  -2  -8   5        6.45        7.95      3.65 o 
  -1  -8   5     3204.16     3053.53     59.26 o 
   0  -8   5      190.26      193.81      9.53 o 
   1  -8   5      335.05      479.17     63.60 o 
   2  -8   5     2065.67     2068.70     89.67 o 
   3  -8   5     3051.76     2799.03    132.52 o 
   4  -8   5     4223.29     3781.99     91.15 o 
   5  -8   5     2012.67     2095.49     86.92 o 
   6  -8   5       54.28       91.44     34.98 o 
   7  -8   5      512.29      508.19     26.59 o 
   8  -8   5      680.27      741.09     31.61 o 
   9  -8   5        2.03        2.21     71.55 o 
  10  -8   5       52.29       59.78    125.99 o 
 -11  -7   5      104.66      123.02     22.25 o 
 -10  -7   5      378.44      331.81     21.61 o 
  -9  -7   5        4.64       72.22     60.40 o 
  -8  -7   5      114.19      158.74     45.47 o 
  -7  -7   5      319.13      300.67     25.56 o 
  -6  -7   5     1650.66     1694.37    102.09 o 
  -5  -7   5        9.32       25.42     17.26 o 
  -4  -7   5       33.67       47.65     53.87 o 
  -3  -7   5       20.82       57.95      8.54 o 
  -2  -7   5     1091.71     1227.41     28.01 o 
  -1  -7   5     1131.44     1247.75     63.81 o 
   0  -7   5        9.14       26.52     19.12 o 
   1  -7   5       85.68       75.14      2.54 o 
   2  -7   5      214.49      323.47     30.56 o 
   3  -7   5       73.70       74.78     18.47 o 
   4  -7   5        1.59       13.37     22.07 o 
   5  -7   5        0.49        7.97     13.02 o 
   6  -7   5       55.20       73.33     18.92 o 
   7  -7   5      132.72      157.64     17.75 o 
   8  -7   5      384.95      333.28     21.20 o 
   9  -7   5       78.43       62.13     11.66 o 
  10  -7   5       34.67      115.55     41.06 o 
 -11  -6   5      127.27      138.54     23.70 o 
 -10  -6   5      702.82      662.59     29.51 o 
  -9  -6   5     1046.94      973.86     19.42 o 
  -8  -6   5      225.00      252.01     39.58 o 
  -7  -6   5      425.75      478.23     45.91 o 
  -6  -6   5     1704.92     1693.49     57.41 o 
  -5  -6   5      449.84      457.87     39.73 o 
  -4  -6   5      207.61      288.59     24.65 o 
  -3  -6   5        3.87       13.77     16.11 o 
  -2  -6   5     2014.85     1810.53     47.37 o 
  -1  -6   5     2575.41     2356.94     10.33 o 
   0  -6   5    12266.68    11894.62    153.52 o 
   1  -6   5     4174.46     4557.93    108.50 o 
   2  -6   5       60.74      106.64     12.85 o 
   3  -6   5     2507.06     2262.76     68.10 o 
   4  -6   5     3918.60     3693.62     61.15 o 
   5  -6   5      854.11      837.10     25.01 o 
   6  -6   5      585.58      584.35     41.89 o 
   7  -6   5      239.32      269.36      8.26 o 
   8  -6   5      469.22      500.38     37.58 o 
   9  -6   5      255.42      273.78     23.87 o 
  10  -6   5       12.22        8.81     20.87 o 
 -11  -5   5      248.20      268.49     14.71 o 
 -10  -5   5      467.71      484.73     31.41 o 
  -9  -5   5       36.41       42.84     16.22 o 
  -8  -5   5      182.42      162.20     30.92 o 
  -7  -5   5      149.09      206.90     41.73 o 
  -6  -5   5      201.67      220.58     26.42 o 
  -5  -5   5      102.28      163.49     31.03 o 
  -4  -5   5       39.33       85.50     13.77 o 
  -3  -5   5      289.49      312.72     30.06 o 
  -2  -5   5      106.93       95.97     16.54 o 
  -1  -5   5     1538.19     1604.71     51.50 o 
   0  -5   5      439.45      478.70    110.40 o 
   1  -5   5        7.71       41.44     16.69 o 
   2  -5   5       84.33       94.82     14.43 o 
   3  -5   5       14.84       74.25     25.88 o 
   4  -5   5      667.42      676.35     92.24 o 
   5  -5   5        1.41       11.76     34.52 o 
   6  -5   5       41.56       59.44     22.94 o 
   7  -5   5      607.86      611.61     33.14 o 
   8  -5   5      572.36      474.70     28.03 o 
   9  -5   5      189.12      209.00     28.93 o 
  10  -5   5        5.91       27.04     39.36 o 
  11  -5   5       11.56       14.16    115.69 o 
 -11  -4   5      291.11      312.29     43.15 o 
 -10  -4   5      853.37      763.78     14.19 o 
  -9  -4   5       57.01       65.32      9.96 o 
  -8  -4   5        3.54        4.20     37.58 o 
  -7  -4   5     1029.10      930.01     52.35 o 
  -6  -4   5     3383.18     3156.94     95.68 o 
  -5  -4   5      846.69      988.02     33.70 o 
  -4  -4   5     1344.67     1311.34     28.09 o 
  -3  -4   5     1137.48     1159.59      7.68 o 
  -2  -4   5     3082.81     3029.85     29.69 o 
  -1  -4   5     2070.69     2111.34     52.98 o 
   0  -4   5      907.91      826.22     19.58 o 
   1  -4   5     1552.51     1514.37     83.37 o 
   2  -4   5      137.85      118.26     11.82 o 
   3  -4   5     6357.67     6478.04    205.70 o 
   4  -4   5      985.68      940.65     34.18 o 
   5  -4   5       11.19       44.58     28.53 o 
   6  -4   5        0.79        4.41      2.97 o 
   7  -4   5      649.19      628.64     27.41 o 
   8  -4   5     1035.33     1050.61     45.52 o 
   9  -4   5        8.99       12.27     22.43 o 
  10  -4   5      164.49      156.17     40.93 o 
  11  -4   5       51.32       49.58     14.12 o 
 -11  -3   5       49.01       67.30     28.93 o 
 -10  -3   5       55.53      153.54     60.75 o 
  -9  -3   5      131.64      167.69     21.44 o 
  -8  -3   5        6.87       17.43     16.91 o 
  -7  -3   5       36.40       51.79     60.20 o 
  -6  -3   5       84.83       86.37     12.02 o 
  -5  -3   5      217.96      219.06     21.49 o 
  -4  -3   5      755.44      713.22     11.40 o 
  -3  -3   5     1004.56     1325.90     45.28 o 
  -2  -3   5      369.77      330.34     10.19 o 
  -1  -3   5       70.68      134.37     25.22 o 
   0  -3   5      434.50      448.16     17.07 o 
   1  -3   5      827.71     1083.79     88.72 o 
   2  -3   5      125.38      162.35     15.39 o 
   3  -3   5     1785.04     1617.22     29.19 o 
   4  -3   5     1638.81     1625.02     66.91 o 
   5  -3   5     1216.67     1306.31     21.48 o 
   6  -3   5      273.89      346.86     38.92 o 
   7  -3   5     1011.42      932.62     22.60 o 
   8  -3   5     2983.57     2831.54     91.04 o 
   9  -3   5      864.49      836.61     36.92 o 
  10  -3   5       67.04       60.95     62.76 o 
  11  -3   5      108.03      178.89     39.62 o 
 -12  -2   5        0.30       24.40     34.37 o 
 -11  -2   5      184.13      172.96     34.55 o 
 -10  -2   5      534.28      513.38     28.69 o 
  -9  -2   5      180.07      166.93     14.63 o 
  -8  -2   5       35.24      105.03     32.95 o 
  -7  -2   5      475.76      567.30     61.92 o 
  -6  -2   5     1477.16     1493.45     99.47 o 
  -5  -2   5      352.91      311.77     30.79 o 
  -4  -2   5        8.05       87.08      8.63 o 
  -3  -2   5      162.28      168.07     15.73 o 
  -2  -2   5      187.28      176.12     14.31 o 
  -1  -2   5     1201.79     1130.39     58.03 o 
   0  -2   5      746.57     1136.82     56.55 o 
   1  -2   5      159.75      172.02     15.54 o 
   2  -2   5       93.05      109.46     22.16 o 
   3  -2   5     2165.91     2040.23     10.25 o 
   4  -2   5      989.66      901.66     17.71 o 
   5  -2   5     1852.84     1772.73     95.08 o 
   6  -2   5      228.64      215.85      7.67 o 
   7  -2   5      891.03      920.94     61.14 o 
   8  -2   5      123.38      127.30     55.33 o 
   9  -2   5       22.41       15.17     13.16 o 
  10  -2   5        2.45       15.15     42.36 o 
  11  -2   5        5.65        3.68     34.47 o 
 -12  -1   5       18.63       65.08     33.49 o 
 -11  -1   5       32.98       90.10     30.83 o 
 -10  -1   5       19.19       27.95     28.20 o 
  -9  -1   5       43.71       56.69     59.74 o 
  -8  -1   5      350.39      400.55     25.12 o 
  -7  -1   5       50.36       64.83     18.23 o 
  -6  -1   5      180.05      134.28     25.99 o 
  -5  -1   5      561.70      609.28     28.36 o 
  -4  -1   5      111.78       96.21    106.77 o 
  -3  -1   5     1002.93      924.86     24.05 o 
  -2  -1   5      127.57      184.51     23.37 o 
  -1  -1   5      668.86      811.99     64.13 o 
   0  -1   5     2908.22     2735.40     74.36 o 
   1  -1   5     1926.20     2121.85     37.61 o 
   2  -1   5        3.85       93.86     27.14 o 
   3  -1   5      762.96      754.11     24.25 o 
   4  -1   5     1057.98     1117.87     29.89 o 
   5  -1   5      568.26      845.47     37.69 o 
   6  -1   5       15.94       51.02     38.19 o 
   7  -1   5     3617.20     3630.05     50.48 o 
   8  -1   5     1530.87     1445.50     58.66 o 
   9  -1   5      449.85      514.78     70.17 o 
  10  -1   5      423.85      473.72     44.69 o 
  11  -1   5      145.29      169.47     67.27 o 
 -12   0   5       47.67      106.10     74.59 o 
 -11   0   5      398.43      349.13     48.29 o 
 -10   0   5      533.31      568.74     44.80 o 
  -9   0   5      134.72      159.97     34.35 o 
  -8   0   5       24.83       37.60     15.73 o 
  -7   0   5     2955.85     2968.54     53.64 o 
  -6   0   5     4550.32     3992.14     30.20 o 
  -5   0   5      815.96      768.78     83.90 o 
  -4   0   5       65.93       99.46     48.28 o 
  -3   0   5     1743.01     1860.14     37.79 o 
  -2   0   5     5078.44     4678.94     37.84 o 
  -1   0   5     3133.98     3382.25    210.21 o 
   0   0   5     1415.02     1498.88     46.15 o 
   1   0   5      560.81      676.47     36.90 o 
   2   0   5     1231.38     1169.12     20.74 o 
   3   0   5     1307.21     1401.24     33.58 o 
   4   0   5       92.76      132.89      8.58 o 
   5   0   5        0.20        6.43     26.99 o 
   6   0   5      269.87      226.75     35.01 o 
   7   0   5       16.29       31.19     17.24 o 
   8   0   5        5.16        1.91     20.61 o 
   9   0   5        8.20       28.33     47.65 o 
  10   0   5      141.52      139.08     14.46 o 
  11   0   5      200.11      170.43     57.23 o 
 -12   1   5        0.07        1.81     20.68 o 
 -11   1   5        0.04        6.80     14.70 o 
 -10   1   5        2.22       23.64     26.43 o 
  -9   1   5      314.92      283.18     22.82 o 
  -8   1   5      737.12      716.03     49.41 o 
  -7   1   5      322.83      281.98     25.11 o 
  -6   1   5     1782.47     1635.93     24.83 o 
  -5   1   5     1926.35     2055.06     49.74 o 
  -4   1   5     1078.82     1236.67     73.89 o 
  -3   1   5      580.31      727.62     36.85 o 
  -2   1   5     2148.99     2321.29     42.50 o 
  -1   1   5    21149.68    19744.58     99.74 o 
   0   1   5     1231.51     1390.82     44.19 o 
   1   1   5    52721.07    50878.62    650.92 o 
   2   1   5       27.56      151.19     52.10 o 
   3   1   5     7037.50     6741.91     37.06 o 
   4   1   5      318.38      303.83     18.58 o 
   5   1   5        2.45       17.96     44.50 o 
   6   1   5       47.38       61.71      8.27 o 
   7   1   5     1051.80     1057.22     30.24 o 
   8   1   5     1576.06     1482.45    113.50 o 
   9   1   5        1.86        7.79     27.23 o 
  10   1   5      769.97      696.87     36.42 o 
  11   1   5        1.98        5.87     73.43 o 
 -12   2   5        8.04       41.79     45.97 o 
 -11   2   5      356.96      444.66     59.16 o 
 -10   2   5     1082.33      986.23     26.91 o 
  -9   2   5     1143.21     1138.34     75.21 o 
  -8   2   5      529.60      553.09     36.88 o 
  -7   2   5     1590.36     1649.84    116.88 o 
  -6   2   5     3801.18     3455.78     56.78 o 
  -5   2   5     1576.88     1695.71     52.91 o 
  -4   2   5      102.65      115.90     49.73 o 
  -3   2   5      355.12      665.92     60.17 o 
  -2   2   5     1609.88     1733.71    101.41 o 
  -1   2   5     1901.33     1870.37     47.12 o 
   0   2   5     1103.08     1186.10     64.24 o 
   1   2   5      296.74      302.19     40.23 o 
   2   2   5      190.29      433.99     58.22 o 
   3   2   5      124.50      127.13     57.28 o 
   4   2   5       33.56       64.23     24.43 o 
   5   2   5      253.87      230.90     20.46 o 
   6   2   5        0.52       23.73     47.10 o 
   7   2   5      263.46      278.00     49.40 o 
   8   2   5        1.99        5.24     20.41 o 
   9   2   5       82.77      121.47     45.67 o 
  10   2   5       48.82       41.38     63.86 o 
  11   2   5      176.78      182.78     54.68 o 
 -12   3   5       23.47       31.95     81.51 o 
 -11   3   5       12.39       15.39     26.67 o 
 -10   3   5       30.18       93.25     36.38 o 
  -9   3   5       13.27       38.68     25.43 o 
  -8   3   5      310.51      259.75     14.47 o 
  -7   3   5     2265.04     2207.13    100.02 o 
  -6   3   5     2140.40     2125.10     40.20 o 
  -5   3   5     4331.37     3865.46     34.73 o 
  -4   3   5      616.64      615.29     14.63 o 
  -3   3   5     3335.13     3461.63     42.29 o 
  -2   3   5    15445.90    14614.27    100.50 o 
  -1   3   5       55.52       93.01     17.49 o 
   0   3   5      215.07      499.45     57.37 o 
   1   3   5     5516.97     5125.97    113.82 o 
   2   3   5     2933.49     2765.82     41.04 o 
   3   3   5     1481.11     1476.12     53.57 o 
   4   3   5     1449.80     1347.50     22.88 o 
   5   3   5       16.45       75.90     20.00 o 
   6   3   5       10.65       22.41     32.94 o 
   7   3   5     1570.09     1433.73     56.36 o 
   8   3   5     1411.63     1291.56     77.94 o 
   9   3   5      131.62      188.51     40.37 o 
  10   3   5      427.64      385.09     69.15 o 
 -12   4   5        3.25       12.97     36.92 o 
 -11   4   5      623.29      596.52     71.43 o 
 -10   4   5      634.26      595.04     19.68 o 
  -9   4   5       88.77      102.29     62.13 o 
  -8   4   5      135.77      188.62     40.62 o 
  -7   4   5     2215.72     2197.56     69.54 o 
  -6   4   5     1397.35     1507.22     26.98 o 
  -5   4   5      272.32      320.64     40.48 o 
  -4   4   5      175.73      177.25      5.44 o 
  -3   4   5     1677.69     1504.23     47.21 o 
  -2   4   5      146.93      136.97      6.68 o 
  -1   4   5        1.63       56.34     18.17 o 
   0   4   5      804.97      844.15     48.38 o 
   1   4   5     1456.16     1620.86     44.26 o 
   2   4   5     1520.46     1326.58     45.88 o 
   3   4   5     2460.56     2333.25     17.42 o 
   4   4   5       13.65       27.03      9.47 o 
   5   4   5       81.41      102.97      6.75 o 
   6   4   5       22.12       12.06      5.57 o 
   7   4   5      201.04      201.05     17.81 o 
   8   4   5      328.95      382.16     44.40 o 
   9   4   5        1.74        9.41     23.71 o 
  10   4   5      265.88      272.27     20.39 o 
 -11   5   5      171.85      154.56     27.13 o 
 -10   5   5      178.36      244.85     60.93 o 
  -9   5   5       51.09       53.49     13.61 o 
  -8   5   5       93.02      113.77     24.31 o 
  -7   5   5     2957.29     2679.12      9.20 o 
  -6   5   5     4868.44     4517.05     54.38 o 
  -5   5   5     3039.83     2888.17     36.06 o 
  -4   5   5      372.94      422.47     24.25 o 
  -3   5   5     4463.60     4248.11     56.73 o 
  -2   5   5     4715.35     4449.42     90.51 o 
  -1   5   5     2131.91     2064.65     96.51 o 
   0   5   5       60.04       97.40     34.95 o 
   1   5   5     1938.31     1884.29    117.99 o 
   2   5   5      176.45      142.62     10.93 o 
   3   5   5     1260.81     1477.40     47.28 o 
   4   5   5        0.88       15.50      6.60 o 
   5   5   5       34.16       33.29      2.73 o 
   6   5   5        1.10       13.83     41.72 o 
   7   5   5      765.36      850.32     73.05 o 
   8   5   5      767.39      735.13     13.84 o 
   9   5   5       57.52       48.72     22.81 o 
  10   5   5        9.70       39.08     34.18 o 
 -11   6   5      271.06      340.24     49.19 o 
 -10   6   5       98.83      118.41     25.28 o 
  -9   6   5      349.97      419.42     60.32 o 
  -8   6   5       18.90       38.76     29.98 o 
  -7   6   5       97.49      135.35     28.56 o 
  -6   6   5     1114.42     1234.17    111.98 o 
  -5   6   5       28.16       34.04     25.49 o 
  -4   6   5        1.54       64.02     17.29 o 
  -3   6   5      614.54      617.97     28.11 o 
  -2   6   5       19.89       83.33     17.10 o 
  -1   6   5       13.77       34.27     28.80 o 
   0   6   5       42.62       91.18     26.25 o 
   1   6   5       41.58       85.97     15.35 o 
   2   6   5     1356.46     1457.84     55.61 o 
   3   6   5      503.65      558.19     33.74 o 
   4   6   5      272.38      256.89     11.43 o 
   5   6   5      377.99      446.49     39.08 o 
   6   6   5      635.70      619.85     21.03 o 
   7   6   5      746.41      710.65     41.76 o 
   8   6   5      608.13      605.17     17.73 o 
   9   6   5        3.57       10.28     32.88 o 
  10   6   5        2.78       13.53     20.21 o 
 -11   7   5      125.24      177.96     50.49 o 
 -10   7   5       11.82       36.73     28.02 o 
  -9   7   5       60.29       59.85     75.99 o 
  -8   7   5       24.55       22.62     20.32 o 
  -7   7   5     1298.85     1269.22    131.60 o 
  -6   7   5     3342.66     3118.98     62.42 o 
  -5   7   5     1052.04     1026.68     21.85 o 
  -4   7   5       67.97       86.66     13.14 o 
  -3   7   5     2343.56     2136.37     34.61 o 
  -2   7   5     6467.38     6264.52     71.01 o 
  -1   7   5     1909.17     1982.06     25.58 o 
   0   7   5      304.41      327.37     28.63 o 
   1   7   5       78.90       78.93      8.27 o 
   2   7   5        1.93        6.49     46.25 o 
   3   7   5      353.80      422.06     23.61 o 
   4   7   5        0.36       38.03     17.11 o 
   5   7   5      368.06      478.06     27.08 o 
   6   7   5      235.85      216.07     24.16 o 
   7   7   5        0.15        0.40     21.53 o 
   8   7   5        4.35        1.25      2.42 o 
   9   7   5       46.79       52.09     18.35 o 
  10   7   5        6.24       11.54     32.23 o 
 -11   8   5        9.68       14.85     80.50 o 
 -10   8   5       81.02      117.66     27.70 o 
  -9   8   5       39.98       61.73      5.24 o 
  -8   8   5        0.24       17.41     39.00 o 
  -7   8   5       11.93       14.66     12.46 o 
  -6   8   5      322.30      399.27     85.96 o 
  -5   8   5       26.87       61.25     31.66 o 
  -4   8   5       16.62       34.41     30.95 o 
  -3   8   5     1653.42     1708.71     79.64 o 
  -2   8   5     1164.59     1123.52     77.33 o 
  -1   8   5      861.92      794.80    137.25 o 
   0   8   5       84.42      131.19     24.97 o 
   1   8   5      558.57      510.23      9.41 o 
   2   8   5     1550.99     1607.75     35.04 o 
   3   8   5     1323.99     1396.03     29.06 o 
   4   8   5       68.88       92.73     10.87 o 
   5   8   5       44.54       56.03     53.21 o 
   6   8   5      119.82      138.68     42.62 o 
   7   8   5     1077.45     1085.15     33.13 o 
   8   8   5      206.33      212.03     16.48 o 
   9   8   5        0.42       11.78     46.58 o 
 -11   9   5        5.75       18.41     44.40 o 
 -10   9   5       53.78       70.82     28.89 o 
  -9   9   5      247.16      239.68     46.15 o 
  -8   9   5      371.85      466.45     65.81 o 
  -7   9   5      360.34      351.33     21.15 o 
  -6   9   5      516.01      556.33     34.63 o 
  -5   9   5      102.09      102.51      6.51 o 
  -4   9   5        6.95       13.28     11.64 o 
  -3   9   5       49.91      116.67     25.78 o 
  -2   9   5     2247.84     2247.44     55.49 o 
  -1   9   5      551.61      521.81     16.18 o 
   0   9   5        3.37       59.14     19.59 o 
   1   9   5       23.55       29.41     11.66 o 
   2   9   5      146.56      158.03      4.73 o 
   3   9   5        0.06       19.57     12.99 o 
   4   9   5      208.49      259.33     17.51 o 
   5   9   5      452.92      392.79     47.32 o 
   6   9   5      145.32      157.74     20.36 o 
   7   9   5      288.82      313.48     38.78 o 
   8   9   5      136.77      170.06     22.61 o 
   9   9   5       83.43       74.81     20.11 o 
 -11  10   5        3.88       66.95     22.07 o 
 -10  10   5        0.78        0.92     41.67 o 
  -9  10   5        1.17       13.47     16.91 o 
  -8  10   5        6.22       25.59     67.94 o 
  -7  10   5      285.58      349.38     73.28 o 
  -6  10   5      148.09      258.24     57.90 o 
  -5  10   5      193.82      190.44     32.66 o 
  -4  10   5      843.96      882.21     23.77 o 
  -3  10   5     2396.22     2257.86     41.79 o 
  -2  10   5     4325.66     3892.33     16.09 o 
  -1  10   5     3907.89     3608.51    127.75 o 
   0  10   5     1408.22     1421.36     21.32 o 
   1  10   5      879.54      784.94     33.97 o 
   2  10   5     4243.86     4043.33     49.08 o 
   3  10   5     7583.81     7514.91    189.51 o 
   4  10   5      673.22      643.74     13.15 o 
   5  10   5      120.92      154.12     17.78 o 
   6  10   5        4.94       12.74     27.09 o 
   7  10   5      525.45      542.97     23.23 o 
   8  10   5      180.44      159.84     39.58 o 
   9  10   5       34.33       51.58     45.85 o 
 -10  11   5      115.87      101.71     22.16 o 
  -9  11   5       50.30       57.69     46.17 o 
  -8  11   5        5.96        9.25     24.22 o 
  -7  11   5      417.35      393.81     37.25 o 
  -6  11   5     1302.33     1197.61     85.21 o 
  -5  11   5      501.42      525.96     49.08 o 
  -4  11   5      384.56      360.42     16.80 o 
  -3  11   5      333.07      321.01     25.38 o 
  -2  11   5     1667.40     1597.10     98.42 o 
  -1  11   5      302.53      335.47     17.19 o 
   0  11   5      325.87      334.58      6.86 o 
   1  11   5      157.47      138.25     23.38 o 
   2  11   5      495.71      508.14     12.87 o 
   3  11   5      444.00      455.79     69.93 o 
   4  11   5      250.94      258.06     33.31 o 
   5  11   5       47.76       55.33     14.79 o 
   6  11   5      185.66      240.59     53.36 o 
   7  11   5      355.85      396.89     19.14 o 
   8  11   5       97.73       96.97     49.86 o 
 -10  12   5        2.77        2.18     11.72 o 
  -9  12   5       66.76       79.29     18.04 o 
  -8  12   5        3.03       14.03     41.38 o 
  -7  12   5       27.83       23.00      8.83 o 
  -6  12   5      381.01      414.05     45.91 o 
  -5  12   5       36.80       51.36     30.86 o 
  -4  12   5       87.80       83.34      7.88 o 
  -3  12   5      634.28      613.87     18.28 o 
  -2  12   5     4286.62     4238.93     76.83 o 
  -1  12   5     2106.49     2154.40     44.54 o 
   0  12   5      701.45      651.20     18.32 o 
   1  12   5     1058.42     1256.14     41.38 o 
   2  12   5     2399.11     2231.07    106.47 o 
   3  12   5     1849.39     1913.39     36.88 o 
   4  12   5      402.19      381.86     25.06 o 
   5  12   5        0.53       17.59     25.33 o 
   6  12   5      207.45      265.30     50.26 o 
   7  12   5      597.27      595.86     28.54 o 
   8  12   5      112.80      151.27     62.53 o 
 -10  13   5      150.75      146.04     99.14 o 
  -9  13   5        8.67        5.63     11.55 o 
  -8  13   5        1.98       32.87     44.69 o 
  -7  13   5     1037.22      942.40     34.04 o 
  -6  13   5      877.44      809.87     29.52 o 
  -5  13   5       19.63       22.26     42.30 o 
  -4  13   5      334.31      380.11     26.07 o 
  -3  13   5      593.00      535.90     10.94 o 
  -2  13   5       21.67       20.85     14.31 o 
  -1  13   5      280.12      307.98      8.70 o 
   0  13   5      338.54      327.24     21.46 o 
   1  13   5      101.47      104.86     33.27 o 
   2  13   5        7.26        5.39      6.58 o 
   3  13   5      113.61      152.96     19.94 o 
   4  13   5        0.79       28.96      8.17 o 
   5  13   5       34.28       46.85     34.74 o 
   6  13   5      334.03      305.21     30.79 o 
   7  13   5      722.21      720.35     41.73 o 
  -9  14   5       44.65       47.76     54.24 o 
  -8  14   5        1.71        2.10     63.24 o 
  -7  14   5      327.37      343.10     32.71 o 
  -6  14   5      344.75      395.48     51.24 o 
  -5  14   5      238.60      249.69     20.52 o 
  -4  14   5      239.00      232.74     12.56 o 
  -3  14   5        9.36       25.56     20.66 o 
  -2  14   5       15.34       17.73      5.98 o 
  -1  14   5      120.77      132.23     20.97 o 
   0  14   5        1.46        2.02      5.29 o 
   1  14   5       12.66       37.84     45.27 o 
   2  14   5      636.51      670.16     31.84 o 
   3  14   5      325.60      361.45     40.35 o 
   4  14   5       13.70       23.07      9.82 o 
   5  14   5       61.89       53.43     66.68 o 
   6  14   5       12.73       32.08     23.53 o 
   7  14   5        6.30        9.30      7.45 o 
  -8  15   5        8.90        6.44      1.84 o 
  -7  15   5        4.57       10.02      9.36 o 
  -6  15   5       94.95      108.24     21.87 o 
  -5  15   5       12.62       22.69     13.53 o 
  -4  15   5       39.21       38.72      3.94 o 
  -3  15   5        9.50       12.22     17.92 o 
  -2  15   5      419.80      408.51      7.30 o 
  -1  15   5        6.54       16.31      6.28 o 
   0  15   5        9.93       13.67      8.41 o 
   1  15   5        1.37        5.53      9.12 o 
   2  15   5       98.70      108.76      4.36 o 
   3  15   5      287.70      275.61     30.11 o 
   4  15   5       55.81       58.50     28.53 o 
   5  15   5       35.82       46.82     33.77 o 
   6  15   5       77.08       81.26     31.94 o 
  -8  16   5       18.49       13.43     93.99 o 
  -7  16   5      197.04      166.82      4.78 o 
  -6  16   5       46.67       50.48     46.17 o 
  -5  16   5      104.31      118.20     25.04 o 
  -4  16   5      116.92      106.01      9.52 o 
  -3  16   5      230.72      271.06     16.13 o 
  -2  16   5      752.48      682.80     22.57 o 
  -1  16   5      182.41      173.56     43.21 o 
   0  16   5        5.71       10.04     22.02 o 
   1  16   5       91.57       92.89     18.76 o 
   2  16   5      311.93      319.49     23.28 o 
   3  16   5      289.75      356.83     39.45 o 
   4  16   5       22.84       40.75     17.07 o 
   5  16   5      116.60      105.38     13.02 o 
   6  16   5      170.24      249.59     57.94 o 
  -7  17   5      228.37      219.24     34.78 o 
  -6  17   5       57.22       54.15     27.18 o 
  -5  17   5       65.37       69.74     33.73 o 
  -4  17   5      189.85      204.17     18.65 o 
  -3  17   5       28.14       21.39     31.43 o 
  -2  17   5       62.22       68.86     14.15 o 
  -1  17   5      125.54      140.13     17.98 o 
   0  17   5       11.78       22.41     34.50 o 
   1  17   5      218.40      211.73     25.86 o 
   2  17   5      727.28      668.28     30.96 o 
   3  17   5     1142.65     1284.57     26.27 o 
   4  17   5      322.43      315.00     17.24 o 
   5  17   5       23.13      144.94     80.93 o 
  -6  18   5      104.30       93.25      3.22 o 
  -5  18   5       25.04       38.33     17.72 o 
  -4  18   5      131.24      141.16     22.67 o 
  -3  18   5      101.49      102.91     13.35 o 
  -2  18   5      310.84      285.65     23.86 o 
  -1  18   5      317.03      326.45     18.64 o 
   0  18   5      184.99      154.69     35.60 o 
   1  18   5      222.84      283.47     22.82 o 
   2  18   5      436.03      424.49     25.17 o 
   3  18   5       46.08       76.09     64.49 o 
   4  18   5        0.02       14.29     78.81 o 
  -5  19   5       11.32        6.44     41.02 o 
  -4  19   5        0.78        5.37      7.58 o 
  -3  19   5       38.90       67.57      6.98 o 
  -2  19   5      176.90      180.65     15.20 o 
  -1  19   5      118.24      118.32     24.32 o 
   0  19   5       48.04       42.72     15.25 o 
   1  19   5       83.55      136.26     29.40 o 
   2  19   5      258.83      338.75     33.55 o 
  -3  20   5       20.76       16.65     34.10 o 
  -2  20   5       28.87       47.30     41.73 o 
  -1  20   5        0.10        1.28     12.66 o 
   0  20   5        5.83       14.10     32.75 o 
  -1 -20   6      627.99      561.49     14.44 o 
   0 -20   6      492.56      527.39     37.95 o 
   1 -20   6       62.06       65.54     17.43 o 
   2 -20   6       22.00       16.76     73.22 o 
  -3 -19   6      103.58      103.45     16.15 o 
  -2 -19   6      171.07      167.59     24.09 o 
  -1 -19   6      247.03      217.61     32.62 o 
   0 -19   6      193.53      183.85     23.76 o 
   1 -19   6       56.44       64.63     32.80 o 
   2 -19   6       17.36       13.12      5.20 o 
   3 -19   6       50.68      124.46     23.73 o 
   4 -19   6       37.72       43.18     21.07 o 
  -5 -18   6       27.92      108.30     60.62 o 
  -4 -18   6       12.45       20.55      9.19 o 
  -3 -18   6       24.46       39.54     30.34 o 
  -2 -18   6       92.49       99.65     15.58 o 
  -1 -18   6      516.07      514.69     48.42 o 
   0 -18   6      474.11      462.26     33.94 o 
   1 -18   6      166.65      170.90     20.65 o 
   2 -18   6       10.27        8.32     33.10 o 
   3 -18   6      375.95      398.19     35.60 o 
   4 -18   6      326.12      307.56     14.27 o 
   5 -18   6        5.94        5.12      2.82 o 
  -6 -17   6      131.29      132.01     23.80 o 
  -5 -17   6      152.17      207.38     33.49 o 
  -4 -17   6      111.09      113.55     18.14 o 
  -3 -17   6      514.03      540.41     34.52 o 
  -2 -17   6      465.33      452.48     31.14 o 
  -1 -17   6      175.35      213.84     24.53 o 
   0 -17   6       59.01       58.75     33.51 o 
   1 -17   6        0.33       16.62     25.58 o 
   2 -17   6      175.84      189.09     22.26 o 
   3 -17   6        0.05       18.11      6.16 o 
   4 -17   6       64.94       76.16     22.52 o 
   5 -17   6       11.83       26.01     18.61 o 
   6 -17   6        0.00       19.91     26.12 o 
  -7 -16   6      209.67      200.23     39.36 o 
  -6 -16   6        0.30        9.14      9.44 o 
  -5 -16   6       14.76       35.42     13.20 o 
  -4 -16   6        0.97        7.78     14.05 o 
  -3 -16   6       49.53       45.99     13.60 o 
  -2 -16   6      119.54      182.75     25.15 o 
  -1 -16   6     1474.94     1661.72     48.93 o 
   0 -16   6      768.97      766.57     39.02 o 
   1 -16   6        2.59        3.85     14.68 o 
   2 -16   6       35.06       30.54     47.97 o 
   3 -16   6      485.85      503.61     15.83 o 
   4 -16   6      471.03      468.27     23.63 o 
   5 -16   6       55.86       89.25     41.99 o 
   6 -16   6       38.72       34.95      1.10 o 
   7 -16   6        8.62        8.00      1.91 o 
  -7 -15   6       50.67       46.54     15.18 o 
  -6 -15   6      379.45      371.39     14.40 o 
  -5 -15   6      226.63      255.55     18.16 o 
  -4 -15   6      103.00      145.83     41.11 o 
  -3 -15   6      379.64      396.79     21.83 o 
  -2 -15   6      109.84      177.58     26.11 o 
  -1 -15   6       34.95       31.67     21.39 o 
   0 -15   6      227.36      261.31     33.46 o 
   1 -15   6      322.44      294.38     22.99 o 
   2 -15   6        4.46       10.46     13.98 o 
   3 -15   6      167.13      178.97     19.44 o 
   4 -15   6       68.95       66.93     15.46 o 
   5 -15   6       29.51       53.92     29.18 o 
   6 -15   6       12.52       16.20      7.66 o 
   7 -15   6       13.33        7.75     13.81 o 
  -8 -14   6      169.17      207.62     23.34 o 
  -7 -14   6       80.04       86.19     33.08 o 
  -6 -14   6      114.41      125.82     24.40 o 
  -5 -14   6      524.57      478.82     22.68 o 
  -4 -14   6      141.46      134.82     12.23 o 
  -3 -14   6       34.96       47.61      8.89 o 
  -2 -14   6      243.69      234.83      7.94 o 
  -1 -14   6      628.18      567.41     21.51 o 
   0 -14   6      261.18      312.47     25.13 o 
   1 -14   6      409.98      366.07     17.13 o 
   2 -14   6        2.32        9.85     14.01 o 
   3 -14   6       16.42       14.01     19.48 o 
   4 -14   6     1567.43     1363.44     97.44 o 
   5 -14   6      187.19      170.90      7.38 o 
   6 -14   6       25.64       30.33     13.15 o 
   7 -14   6        0.88       11.86     17.21 o 
   8 -14   6        4.68        8.92     23.46 o 
  -8 -13   6       29.71       25.45     26.48 o 
  -7 -13   6       79.30       58.46     39.02 o 
  -6 -13   6       21.50       17.92      7.28 o 
  -5 -13   6       51.34       74.37     19.28 o 
  -4 -13   6      336.97      312.03     10.22 o 
  -3 -13   6      214.51      223.59     33.09 o 
  -2 -13   6       57.36       59.25     10.53 o 
  -1 -13   6       10.96       30.93     18.81 o 
   0 -13   6       29.71       53.50     17.18 o 
   1 -13   6       13.02       32.80     16.15 o 
   2 -13   6      586.52      670.10     36.34 o 
   3 -13   6       21.60       28.02     16.62 o 
   4 -13   6      935.56      913.79     26.32 o 
   5 -13   6        1.09        8.47     16.77 o 
   6 -13   6        2.26       12.18     10.76 o 
   7 -13   6      175.37      162.17     22.44 o 
   8 -13   6      200.28      176.71      9.33 o 
  -9 -12   6       99.27       89.35     16.60 o 
  -8 -12   6        4.85       11.10     21.87 o 
  -7 -12   6       43.70       98.41     21.83 o 
  -6 -12   6      259.38      231.15     30.35 o 
  -5 -12   6       99.45      123.87     30.57 o 
  -4 -12   6      400.30      359.71     17.46 o 
  -3 -12   6      271.69      327.59     23.06 o 
  -2 -12   6     1019.87      936.64     41.80 o 
  -1 -12   6     1704.87     1694.78     38.07 o 
   0 -12   6     1341.81     1241.71     47.68 o 
   1 -12   6       69.56       97.61     33.79 o 
   2 -12   6     1173.07     1052.55     24.98 o 
   3 -12   6     2980.14     2671.82     27.34 o 
   4 -12   6       79.32      173.75     23.93 o 
   5 -12   6      193.90      258.73     34.90 o 
   6 -12   6       79.89       74.17      7.73 o 
   7 -12   6        3.03       32.16     31.59 o 
   8 -12   6        4.08       20.31     12.42 o 
   9 -12   6        0.04        0.74     26.33 o 
  -9 -11   6       64.80       74.09     22.76 o 
  -8 -11   6        1.31       11.62     43.16 o 
  -7 -11   6      129.95      119.41      6.33 o 
  -6 -11   6       11.98       15.11      1.82 o 
  -5 -11   6       38.77       49.12     11.58 o 
  -4 -11   6      412.70      385.89      9.60 o 
  -3 -11   6        6.67       12.41     36.11 o 
  -2 -11   6        1.46        6.29     21.69 o 
  -1 -11   6      379.04      406.85     22.36 o 
   0 -11   6      307.52      362.56     17.12 o 
   1 -11   6       49.36       78.87     31.07 o 
   2 -11   6       72.70       80.57     12.12 o 
   3 -11   6     1501.05     1462.29    144.51 o 
   4 -11   6     1073.46     1147.58     62.05 o 
   5 -11   6      923.31      906.12     24.68 o 
   6 -11   6      365.23      416.94     31.33 o 
   7 -11   6      223.74      256.06     27.44 o 
   8 -11   6     1193.21     1048.52     35.43 o 
   9 -11   6      126.66      166.70     39.91 o 
 -10 -10   6      547.48      560.80     66.03 o 
  -9 -10   6      274.28      265.57     37.98 o 
  -8 -10   6        0.54        2.26     11.67 o 
  -7 -10   6       13.75       42.59     29.24 o 
  -6 -10   6      181.94      152.13     11.21 o 
  -5 -10   6      926.78     1199.64     66.20 o 
  -4 -10   6      193.75      221.75     35.28 o 
  -3 -10   6       38.52       24.86      5.63 o 
  -2 -10   6      643.98      648.58     24.11 o 
  -1 -10   6     3222.98     3225.97     28.35 o 
   0 -10   6      341.56      357.90     22.61 o 
   1 -10   6      576.46      589.05     15.60 o 
   2 -10   6     2380.93     2224.49     52.12 o 
   3 -10   6     1169.15     1191.57     25.33 o 
   4 -10   6     2422.64     2307.16     81.75 o 
   5 -10   6     2099.63     1804.92     17.35 o 
   6 -10   6       20.61       33.24     18.84 o 
   7 -10   6       12.79       33.18     17.28 o 
   8 -10   6        7.23       65.49     19.98 o 
   9 -10   6       71.33       73.85     10.09 o 
 -10  -9   6       15.03       19.33      5.21 o 
  -9  -9   6       62.95       73.91     29.51 o 
  -8  -9   6       15.79       23.56     14.63 o 
  -7  -9   6       62.75       64.87     69.75 o 
  -6  -9   6        5.25       15.70     13.79 o 
  -5  -9   6       29.11      100.55     25.00 o 
  -4  -9   6      587.01      632.54     14.61 o 
  -3  -9   6       79.35       91.83     13.62 o 
  -2  -9   6      392.66      380.97     16.59 o 
  -1  -9   6      759.01      659.48     70.91 o 
   0  -9   6      422.46      437.53     16.58 o 
   1  -9   6      144.72      159.24     18.31 o 
   2  -9   6      575.07      577.85     80.27 o 
   3  -9   6     4378.83     4267.93     31.13 o 
   4  -9   6     3725.37     3553.13     36.08 o 
   5  -9   6      126.13      140.33     29.78 o 
   6  -9   6      177.15      200.53     28.05 o 
   7  -9   6     1721.83     1591.65     37.57 o 
   8  -9   6     1308.15     1231.31    138.96 o 
   9  -9   6      273.43      250.68     32.46 o 
  10  -9   6       28.98       57.74     65.48 o 
 -10  -8   6      349.60      295.39     32.43 o 
  -9  -8   6      120.93      138.15     45.35 o 
  -8  -8   6       15.48       30.81     23.07 o 
  -7  -8   6      179.90      222.29     60.36 o 
  -6  -8   6      956.01      897.30    105.14 o 
  -5  -8   6      342.60      349.73     29.26 o 
  -4  -8   6      103.30      127.48     11.31 o 
  -3  -8   6      215.22      259.37      9.30 o 
  -2  -8   6      201.78      211.84      7.02 o 
  -1  -8   6       26.22       91.56     26.58 o 
   0  -8   6       83.41      101.88     21.71 o 
   1  -8   6      542.15      514.60     16.40 o 
   2  -8   6      405.64      416.35     26.95 o 
   3  -8   6      151.91      237.67     29.22 o 
   4  -8   6       47.05       24.42      4.11 o 
   5  -8   6      166.13      188.36     23.78 o 
   6  -8   6       86.57      123.35     20.49 o 
   7  -8   6       47.92       59.97     21.53 o 
   8  -8   6      467.65      464.87     60.47 o 
   9  -8   6      103.33       94.89      3.31 o 
  10  -8   6       53.33       81.66     34.03 o 
 -11  -7   6       28.66       35.94      7.58 o 
 -10  -7   6      171.89      176.28     63.60 o 
  -9  -7   6       50.61       50.31      7.50 o 
  -8  -7   6       19.93       17.38     10.88 o 
  -7  -7   6      651.64      699.37     30.08 o 
  -6  -7   6     1290.87     1326.44     69.84 o 
  -5  -7   6      829.05      799.08     46.19 o 
  -4  -7   6      248.11      278.78     44.81 o 
  -3  -7   6       81.11       86.06     13.03 o 
  -2  -7   6      239.66      269.04     28.46 o 
  -1  -7   6      794.10      879.65     53.18 o 
   0  -7   6      931.92      931.23     24.55 o 
   1  -7   6      786.45      862.20    115.80 o 
   2  -7   6      639.66      622.40     54.12 o 
   3  -7   6     2256.20     2292.79     44.96 o 
   4  -7   6     2118.22     1999.95     41.86 o 
   5  -7   6      402.72      480.86     29.44 o 
   6  -7   6      873.17      815.34     50.50 o 
   7  -7   6     1512.69     1574.00     40.86 o 
   8  -7   6      544.25      654.45     58.80 o 
   9  -7   6       20.64       91.34     62.44 o 
  10  -7   6      186.71      163.75      6.76 o 
 -11  -6   6      449.23      454.21     24.26 o 
 -10  -6   6      809.81      825.28     34.68 o 
  -9  -6   6      513.82      532.08     24.22 o 
  -8  -6   6      100.43       78.70     30.65 o 
  -7  -6   6      204.86      292.21     38.63 o 
  -6  -6   6      802.01      935.36     37.70 o 
  -5  -6   6       79.13       56.11      6.34 o 
  -4  -6   6      379.84      409.56     23.48 o 
  -3  -6   6       96.94       93.43     21.56 o 
  -2  -6   6     1309.78     1167.59     14.84 o 
  -1  -6   6       39.96       38.87      2.33 o 
   0  -6   6       46.80      130.68     31.60 o 
   1  -6   6      585.78      587.60     47.82 o 
   2  -6   6       14.52       18.36      8.39 o 
   3  -6   6       33.57       52.74     27.64 o 
   4  -6   6      117.94      121.18     20.24 o 
   5  -6   6      188.67      227.07     42.58 o 
   6  -6   6      342.03      371.27     24.61 o 
   7  -6   6     1735.14     1571.78     91.88 o 
   8  -6   6      188.77      172.65     66.77 o 
   9  -6   6       65.51       70.00     27.34 o 
  10  -6   6       17.27       22.07     80.08 o 
 -11  -5   6       52.11       68.12     17.53 o 
 -10  -5   6      320.19      315.86     21.32 o 
  -9  -5   6      277.35      257.51     20.20 o 
  -8  -5   6      180.30      272.70     53.00 o 
  -7  -5   6     2146.22     2049.55     48.50 o 
  -6  -5   6     3715.60     3411.82     43.75 o 
  -5  -5   6     2233.93     2287.23     58.30 o 
  -4  -5   6      538.95      577.72     26.71 o 
  -3  -5   6       68.04       44.04      4.08 o 
  -2  -5   6     3376.93     3209.92     20.42 o 
  -1  -5   6      362.08      320.52     88.84 o 
   0  -5   6        5.10       29.55     21.10 o 
   1  -5   6       70.24       90.03     46.63 o 
   2  -5   6       34.43       27.06      6.00 o 
   3  -5   6     2492.77     2344.51     66.63 o 
   4  -5   6     2140.54     2298.93     52.91 o 
   5  -5   6      380.84      352.09     35.08 o 
   6  -5   6       11.06       19.72     23.80 o 
   7  -5   6        1.33        3.39      7.53 o 
   8  -5   6      771.94      717.57     48.96 o 
   9  -5   6      180.23      153.84      7.02 o 
  10  -5   6        8.36        4.60    111.46 o 
 -11  -4   6      629.98      621.68     21.11 o 
 -10  -4   6      647.78      684.80     59.81 o 
  -9  -4   6      256.92      203.43     45.34 o 
  -8  -4   6        0.43        3.39     29.12 o 
  -7  -4   6       83.26       92.62      6.69 o 
  -6  -4   6      145.40      148.91     21.19 o 
  -5  -4   6      313.71      320.51     26.09 o 
  -4  -4   6       25.94       54.32     20.92 o 
  -3  -4   6       21.62       29.91      9.31 o 
  -2  -4   6      302.91      333.34      6.90 o 
  -1  -4   6        0.09       26.49     14.75 o 
   0  -4   6      693.53      871.31     53.79 o 
   1  -4   6     2681.74     2674.62    107.82 o 
   2  -4   6      230.80      299.31     73.47 o 
   3  -4   6       55.77       98.97     24.00 o 
   4  -4   6       15.62       10.07     17.25 o 
   5  -4   6      204.34      205.63     14.31 o 
   6  -4   6      331.53      350.48     20.14 o 
   7  -4   6      282.71      264.82     27.22 o 
   8  -4   6     1271.91     1215.65     27.87 o 
   9  -4   6      106.39      159.77     79.83 o 
  10  -4   6       11.18       15.02     38.40 o 
 -11  -3   6       11.02       29.87     14.44 o 
 -10  -3   6      230.82      291.77     34.08 o 
  -9  -3   6       83.55      130.08     21.00 o 
  -8  -3   6       40.28       46.90     17.89 o 
  -7  -3   6     1009.06      996.42     61.72 o 
  -6  -3   6     1440.39     1455.05     69.58 o 
  -5  -3   6       43.46       87.70     21.93 o 
  -4  -3   6      381.50      462.90     11.75 o 
  -3  -3   6       86.30      181.02     31.29 o 
  -2  -3   6     1282.91     1432.40     46.10 o 
  -1  -3   6       23.31       42.63     12.43 o 
   0  -3   6      337.30      431.79     31.84 o 
   1  -3   6     1215.06     1213.37      9.25 o 
   2  -3   6      250.02      262.90     31.56 o 
   3  -3   6     4050.94     3901.99     47.55 o 
   4  -3   6     2074.23     1867.54    121.12 o 
   5  -3   6      239.62      243.75     13.94 o 
   6  -3   6       95.26      141.34     10.71 o 
   7  -3   6     1230.89     1301.88     49.65 o 
   8  -3   6      191.49      231.08     27.31 o 
   9  -3   6        8.99       11.64     10.29 o 
  10  -3   6       10.60        6.44     26.87 o 
 -11  -2   6      673.42      610.13     29.72 o 
 -10  -2   6      151.08      147.53     24.33 o 
  -9  -2   6       98.46      102.69     44.07 o 
  -8  -2   6       97.06      113.51     23.30 o 
  -7  -2   6      149.16      190.71     44.27 o 
  -6  -2   6      101.54      159.38     28.11 o 
  -5  -2   6      208.62      183.60     16.67 o 
  -4  -2   6     2110.76     2186.59    127.33 o 
  -3  -2   6     4547.91     4412.05     58.75 o 
  -2  -2   6       10.32       27.67     14.95 o 
  -1  -2   6      222.20      249.65     19.61 o 
   0  -2   6     1045.01     1037.69     13.52 o 
   1  -2   6      993.37     1102.21     35.01 o 
   2  -2   6        7.03       77.85     16.47 o 
   3  -2   6      473.71      389.28     11.92 o 
   4  -2   6      252.68      273.42     31.02 o 
   5  -2   6      232.96      246.02     18.93 o 
   6  -2   6      242.93      250.59     44.21 o 
   7  -2   6     1340.86     1347.55     29.81 o 
   8  -2   6      850.03      880.14     70.38 o 
   9  -2   6        2.52       22.46     46.66 o 
  10  -2   6        0.80        1.14     18.93 o 
 -12  -1   6       33.01       44.69     54.26 o 
 -11  -1   6      826.93      772.93     20.37 o 
 -10  -1   6      341.55      355.93     60.06 o 
  -9  -1   6      146.11      205.69     51.92 o 
  -8  -1   6       87.24      115.95     28.81 o 
  -7  -1   6     1931.71     1876.61    112.76 o 
  -6  -1   6     5670.38     5222.05     64.30 o 
  -5  -1   6      899.52      805.36     18.72 o 
  -4  -1   6     1756.50     1864.51     24.82 o 
  -3  -1   6     3905.86     3764.99     47.27 o 
  -2  -1   6     3300.15     3094.89     34.14 o 
  -1  -1   6      758.77      765.86     22.62 o 
   0  -1   6       95.76       89.57     24.82 o 
   1  -1   6      428.39      440.03     13.63 o 
   2  -1   6      450.96      501.89     22.05 o 
   3  -1   6     2030.83     1707.53     11.43 o 
   4  -1   6      458.74      458.47     17.50 o 
   5  -1   6       81.26       94.14      5.13 o 
   6  -1   6      202.90      190.77     27.17 o 
   7  -1   6      196.15      225.58     38.65 o 
   8  -1   6      193.75      199.59     45.25 o 
   9  -1   6      225.58      228.00     44.79 o 
  10  -1   6       47.11       39.04     16.76 o 
 -12   0   6       20.00       22.34     16.83 o 
 -11   0   6       50.99       53.87     16.81 o 
 -10   0   6      209.78      207.18     15.98 o 
  -9   0   6      221.95      273.55     46.88 o 
  -8   0   6        0.14        7.29     22.10 o 
  -7   0   6      212.35      196.21      6.93 o 
  -6   0   6      164.95      203.27     24.57 o 
  -5   0   6      898.71     1047.96     61.23 o 
  -4   0   6     1640.31     1511.67    181.96 o 
  -3   0   6      351.45      367.79     25.25 o 
  -2   0   6      918.21     1033.97     97.29 o 
  -1   0   6     2649.85     2819.61     55.83 o 
   0   0   6      757.38      767.99     44.36 o 
   1   0   6     3576.91     3287.69     36.67 o 
   2   0   6     4992.06     4812.82    240.25 o 
   3   0   6     2697.73     2938.65     41.07 o 
   4   0   6     1010.79      998.63     17.41 o 
   5   0   6      177.61      207.33     12.43 o 
   6   0   6       43.39       39.82     25.59 o 
   7   0   6     2261.75     2236.19     47.21 o 
   8   0   6      422.27      376.70     20.46 o 
   9   0   6       14.72       40.95     29.91 o 
  10   0   6       76.81      107.04     13.41 o 
 -12   1   6       43.03       52.87     22.28 o 
 -11   1   6      375.24      422.14     58.12 o 
 -10   1   6     1554.17     1341.63    104.08 o 
  -9   1   6      489.22      481.66     33.79 o 
  -8   1   6       70.99       74.17     25.25 o 
  -7   1   6     2827.02     2708.79     43.16 o 
  -6   1   6     7679.13     6853.59    165.77 o 
  -5   1   6     1143.84     1228.92     44.11 o 
  -4   1   6     3014.23     3003.46     41.94 o 
  -3   1   6     3729.25     3481.52    303.26 o 
  -2   1   6    10554.97     9991.86     62.17 o 
  -1   1   6     1832.90     2039.44     40.48 o 
   0   1   6      154.77      151.15     25.29 o 
   1   1   6     2777.11     2751.31     31.76 o 
   2   1   6       87.68      226.10     36.37 o 
   3   1   6      580.19      598.45     24.51 o 
   4   1   6      125.59      171.75     21.04 o 
   5   1   6        0.93        9.42     21.40 o 
   6   1   6      112.25      165.42     19.63 o 
   7   1   6      308.10      263.15     29.51 o 
   8   1   6        0.36        1.09     21.07 o 
   9   1   6      190.50      164.46     33.91 o 
  10   1   6      268.58      327.56     19.80 o 
 -12   2   6        0.71        2.44     36.75 o 
 -11   2   6       39.25       52.10     40.12 o 
 -10   2   6        2.93       64.64     55.17 o 
  -9   2   6       29.77       50.05     29.79 o 
  -8   2   6        6.99       12.72     19.59 o 
  -7   2   6     1469.39     1472.18     62.03 o 
  -6   2   6     1152.54     1118.08     20.12 o 
  -5   2   6      998.55     1136.54     46.38 o 
  -4   2   6       96.74      141.79     52.35 o 
  -3   2   6     2848.16     2838.81     28.83 o 
  -2   2   6     8037.62     7808.58     99.93 o 
  -1   2   6     3446.01     3404.35     42.28 o 
   0   2   6     1485.10     1605.39     37.07 o 
   1   2   6     1991.24     2194.40     35.77 o 
   2   2   6      943.43      952.42     39.18 o 
   3   2   6     9439.18     9230.48    414.64 o 
   4   2   6      329.52      306.94    164.63 o 
   5   2   6        0.91        8.76     33.45 o 
   6   2   6       12.16       43.45     62.29 o 
   7   2   6      565.24      498.28     41.33 o 
   8   2   6      925.64      836.24     63.22 o 
   9   2   6       66.46       74.15     25.06 o 
  10   2   6        0.70       59.41     84.33 o 
 -12   3   6        8.55       22.07     51.68 o 
 -11   3   6      442.15      397.36     37.98 o 
 -10   3   6      201.61      276.44     88.23 o 
  -9   3   6        1.00        2.39     10.71 o 
  -8   3   6      568.99      594.87     44.04 o 
  -7   3   6     2285.39     2275.57     37.91 o 
  -6   3   6     2534.32     2360.80    102.90 o 
  -5   3   6      577.68      585.60     25.54 o 
  -4   3   6       85.34      171.98     51.97 o 
  -3   3   6      302.54      307.48     32.16 o 
  -2   3   6     3495.07     3402.34     60.26 o 
  -1   3   6      324.55      454.35     37.60 o 
   0   3   6      478.49      535.09     29.30 o 
   1   3   6     3447.69     3477.12     55.31 o 
   2   3   6     2339.84     2476.70     44.59 o 
   3   3   6     1008.38     1130.44     91.08 o 
   4   3   6     1809.88     1732.69     22.61 o 
   5   3   6       27.13       58.29     40.38 o 
   6   3   6      208.97      255.58     32.70 o 
   7   3   6      340.08      373.86     26.49 o 
   8   3   6        0.57       13.43     52.62 o 
   9   3   6        6.76       22.37      8.63 o 
  10   3   6      176.11      195.02     43.46 o 
 -12   4   6        5.60       18.76     78.35 o 
 -11   4   6       10.02        6.44     24.68 o 
 -10   4   6      110.75      147.37      7.15 o 
  -9   4   6       42.69       52.38     44.51 o 
  -8   4   6        0.40       10.12     19.94 o 
  -7   4   6     2241.29     2048.79     20.24 o 
  -6   4   6     2772.43     2599.81    151.30 o 
  -5   4   6     1516.08     1672.81     65.94 o 
  -4   4   6      645.70      668.05     28.65 o 
  -3   4   6    10134.08     9671.36    162.70 o 
  -2   4   6    22936.61    20998.02    332.08 o 
  -1   4   6     6283.46     6242.59    111.34 o 
   0   4   6     1272.59     1273.08     38.34 o 
   1   4   6      425.52      414.66     13.54 o 
   2   4   6     1294.02     1399.30     48.40 o 
   3   4   6     2261.77     2254.73     41.64 o 
   4   4   6       40.14       51.53     12.11 o 
   5   4   6      156.45      138.94      9.32 o 
   6   4   6        1.38        4.42      9.67 o 
   7   4   6      920.16     1078.15     68.42 o 
   8   4   6      576.07      590.91     25.98 o 
   9   4   6       38.22       26.72     40.43 o 
  10   4   6      153.58      135.51     30.12 o 
 -11   5   6      427.72      387.88     18.86 o 
 -10   5   6       64.08       66.38     11.94 o 
  -9   5   6        0.82        7.17     35.71 o 
  -8   5   6       39.37      101.03     32.21 o 
  -7   5   6      180.12      206.78     17.51 o 
  -6   5   6     1329.81     1481.34     34.68 o 
  -5   5   6      132.19      116.83     19.06 o 
  -4   5   6       63.66       96.30     28.50 o 
  -3   5   6      239.49      201.61     18.21 o 
  -2   5   6      417.37      596.07     41.65 o 
  -1   5   6       39.27      126.43     22.94 o 
   0   5   6      393.83      388.79     36.70 o 
   1   5   6     1334.61     1252.27     19.64 o 
   2   5   6     1082.82     1121.07     76.10 o 
   3   5   6     1942.54     2087.06     39.43 o 
   4   5   6       46.47      105.19     67.07 o 
   5   5   6       40.42       87.32     35.15 o 
   6   5   6     1379.44     1374.55     27.97 o 
   7   5   6      849.44     1039.19     33.88 o 
   8   5   6      333.00      326.72     31.36 o 
   9   5   6       55.96       55.66     14.09 o 
  10   5   6      128.51      117.68      3.67 o 
 -11   6   6      149.68      135.34     22.62 o 
 -10   6   6       20.59       23.87      5.70 o 
  -9   6   6      216.08      222.66     10.02 o 
  -8   6   6        1.85       14.29     65.39 o 
  -7   6   6     1414.35     1347.09     50.29 o 
  -6   6   6     1763.45     1637.67    155.08 o 
  -5   6   6      396.89      442.66     40.46 o 
  -4   6   6       92.52       90.79     21.69 o 
  -3   6   6       23.55      114.08     26.62 o 
  -2   6   6     4256.81     4012.34     23.25 o 
  -1   6   6     5488.91     5936.79    122.99 o 
   0   6   6     2778.26     2515.51     72.56 o 
   1   6   6      455.91      571.47     39.52 o 
   2   6   6     1153.99     1084.36     32.23 o 
   3   6   6      448.45      727.89     66.50 o 
   4   6   6       11.59       34.00     24.13 o 
   5   6   6      218.40      331.71     42.60 o 
   6   6   6      840.99      759.75     23.94 o 
   7   6   6        6.95       48.02     58.00 o 
   8   6   6       42.04       59.90     16.84 o 
   9   6   6       12.76       20.61     37.79 o 
  10   6   6       19.62       16.55      2.57 o 
 -11   7   6       20.64       20.21     10.58 o 
 -10   7   6       95.37       86.92     30.40 o 
  -9   7   6       13.21       30.58     59.89 o 
  -8   7   6        0.27       35.20     50.47 o 
  -7   7   6        1.56       12.64     53.57 o 
  -6   7   6        4.78       35.07      9.29 o 
  -5   7   6       21.34       26.91     33.89 o 
  -4   7   6      203.81      287.07     25.67 o 
  -3   7   6      155.02      140.06     51.77 o 
  -2   7   6      526.99      482.00     10.93 o 
  -1   7   6      146.34      110.67     11.07 o 
   0   7   6      387.01      380.84     59.01 o 
   1   7   6      131.18      173.05     16.12 o 
   2   7   6      449.41      468.03     38.89 o 
   3   7   6      264.10      282.77     30.43 o 
   4   7   6      413.84      354.06     28.70 o 
   5   7   6      103.96      122.42     17.56 o 
   6   7   6       73.22       76.73     19.51 o 
   7   7   6      462.66      496.71     50.07 o 
   8   7   6      214.02      197.56     22.80 o 
   9   7   6       55.55       54.10     16.59 o 
 -11   8   6      167.51      158.50     53.43 o 
 -10   8   6        1.10       16.47     13.14 o 
  -9   8   6      206.75      221.64     47.55 o 
  -8   8   6       84.49       96.67     18.86 o 
  -7   8   6      443.90      380.38     42.23 o 
  -6   8   6       15.37       14.29     35.93 o 
  -5   8   6      764.08      710.65     11.69 o 
  -4   8   6      132.83      165.08      8.64 o 
  -3   8   6     1400.93     1342.94    115.50 o 
  -2   8   6     5524.65     5151.96     91.42 o 
  -1   8   6      839.57      853.50     79.65 o 
   0   8   6      217.78      262.10     19.96 o 
   1   8   6        8.62       24.84     28.94 o 
   2   8   6      377.49      364.97     14.60 o 
   3   8   6      625.65      679.95     28.32 o 
   4   8   6      320.20      329.81     14.17 o 
   5   8   6      907.75      834.72     27.78 o 
   6   8   6      584.86      571.12     38.28 o 
   7   8   6      384.01      458.52     59.23 o 
   8   8   6      190.44      166.59     37.03 o 
   9   8   6      108.25      116.77     46.55 o 
 -11   9   6        1.64        1.84     61.80 o 
 -10   9   6        1.69       10.22     33.75 o 
  -9   9   6       28.95       28.54     14.16 o 
  -8   9   6       11.75       27.02     25.64 o 
  -7   9   6       11.42       50.43     38.69 o 
  -6   9   6      245.66      285.44     56.09 o 
  -5   9   6      254.53      251.81     42.96 o 
  -4   9   6       10.48       16.78     11.98 o 
  -3   9   6      220.93      255.39     31.10 o 
  -2   9   6     1561.48     1425.13     38.15 o 
  -1   9   6     2176.53     2117.28     78.53 o 
   0   9   6      173.54      242.49     29.65 o 
   1   9   6      359.29      424.00     31.76 o 
   2   9   6     2704.85     2596.78    111.95 o 
   3   9   6     4322.77     4129.40     44.69 o 
   4   9   6      963.51      907.05     87.94 o 
   5   9   6       11.39       22.62      4.93 o 
   6   9   6      136.83      205.80     34.51 o 
   7   9   6      359.87      422.46     46.94 o 
   8   9   6        0.83       28.06     48.14 o 
   9   9   6      109.59      124.42     11.53 o 
 -10  10   6       87.82      116.30     45.71 o 
  -9  10   6       89.99      101.69     40.36 o 
  -8  10   6      129.64      143.98     41.78 o 
  -7  10   6      137.75      133.72      7.45 o 
  -6  10   6      801.55      775.00    126.54 o 
  -5  10   6       84.76      155.16     47.59 o 
  -4  10   6      434.35      466.51     22.41 o 
  -3  10   6     1325.49     1286.36      9.07 o 
  -2  10   6     3632.19     3354.36     42.81 o 
  -1  10   6      589.04      590.68     64.81 o 
   0  10   6      344.20      355.71     34.05 o 
   1  10   6       18.76       37.15     27.02 o 
   2  10   6       51.51      121.94     29.21 o 
   3  10   6       26.08       88.09     70.20 o 
   4  10   6      384.93      413.90     47.09 o 
   5  10   6       63.16       52.10     16.01 o 
   6  10   6      251.27      249.83     26.56 o 
   7  10   6      209.13      243.41     24.65 o 
   8  10   6      109.12       92.05     17.13 o 
 -10  11   6       42.38       98.12     22.95 o 
  -9  11   6        0.69        1.97     16.69 o 
  -8  11   6      126.16      123.30     11.10 o 
  -7  11   6      358.67      348.19     77.02 o 
  -6  11   6      217.02      230.38     34.12 o 
  -5  11   6       32.19       33.37     51.54 o 
  -4  11   6      162.69      147.15     16.70 o 
  -3  11   6      395.84      401.38     16.10 o 
  -2  11   6     3002.31     2844.55    104.37 o 
  -1  11   6     1789.16     1769.80    132.09 o 
   0  11   6     1013.36     1105.45     36.23 o 
   1  11   6     1734.80     1605.09     24.94 o 
   2  11   6     6473.17     6022.66     85.81 o 
   3  11   6     3850.03     3534.17     31.91 o 
   4  11   6      636.27      626.97     52.96 o 
   5  11   6       99.11       95.29      6.46 o 
   6  11   6      505.88      518.10     35.32 o 
   7  11   6      550.53      565.91     25.45 o 
   8  11   6      208.57      217.27     32.42 o 
 -10  12   6      191.55      207.29     50.40 o 
  -9  12   6        8.72       16.12     10.08 o 
  -8  12   6       31.08       69.90     42.49 o 
  -7  12   6      750.43      716.19     59.35 o 
  -6  12   6      362.08      366.42     25.01 o 
  -5  12   6      122.14      163.85     57.25 o 
  -4  12   6      526.15      498.73     35.56 o 
  -3  12   6     1092.48     1001.10    106.52 o 
  -2  12   6     1412.82     1352.20     12.83 o 
  -1  12   6      695.05      701.25     14.01 o 
   0  12   6      440.16      508.53     35.50 o 
   1  12   6      703.31      669.04     29.07 o 
   2  12   6       67.22       68.90      6.55 o 
   3  12   6       76.88      101.41     36.57 o 
   4  12   6        5.84        6.23     20.88 o 
   5  12   6       15.30       21.78     20.70 o 
   6  12   6       63.95       81.59     40.80 o 
   7  12   6       27.83       29.87     33.97 o 
   8  12   6       11.61       27.96     62.35 o 
  -9  13   6        0.71       15.72     15.97 o 
  -8  13   6       11.27       34.12     28.75 o 
  -7  13   6       29.15       44.20     78.51 o 
  -6  13   6      155.57      191.21     42.75 o 
  -5  13   6      217.15      265.64     39.27 o 
  -4  13   6       21.16       43.85     26.81 o 
  -3  13   6     1152.27     1116.17     36.77 o 
  -2  13   6     1173.38     1305.20     35.97 o 
  -1  13   6      316.01      285.89     14.62 o 
   0  13   6       15.28       28.70     12.19 o 
   1  13   6      115.52      149.49     20.56 o 
   2  13   6      856.85      795.90     28.04 o 
   3  13   6       48.37      107.55     23.76 o 
   4  13   6       57.61       48.79     38.68 o 
   5  13   6        1.12        1.84      9.98 o 
   6  13   6      192.06      203.96     21.35 o 
   7  13   6      512.04      518.62     28.65 o 
  -9  14   6        5.85        4.78     69.89 o 
  -8  14   6       11.36       27.77     18.33 o 
  -7  14   6       82.21       82.82     39.14 o 
  -6  14   6        8.91        8.49     15.36 o 
  -5  14   6        8.14       22.29     21.19 o 
  -4  14   6        0.42       14.15      7.96 o 
  -3  14   6      659.21      621.81     25.87 o 
  -2  14   6      695.49      691.01     14.65 o 
  -1  14   6        5.93       11.86     13.96 o 
   0  14   6       71.43       78.02     10.81 o 
   1  14   6       13.37       11.99      6.17 o 
   2  14   6       16.89       25.43     11.24 o 
   3  14   6       24.05       37.49     51.50 o 
   4  14   6       73.42       75.70     15.20 o 
   5  14   6       95.29      108.06     73.89 o 
   6  14   6       13.00       22.49     30.88 o 
   7  14   6      197.00      219.61     44.51 o 
  -8  15   6      139.40      153.62     79.66 o 
  -7  15   6      528.62      532.47     54.44 o 
  -6  15   6       40.35      133.48     34.76 o 
  -5  15   6       75.33       92.29     44.79 o 
  -4  15   6       68.43       93.58      5.31 o 
  -3  15   6       60.70       59.35     11.90 o 
  -2  15   6      334.64      352.59     24.64 o 
  -1  15   6       86.90       81.22      8.14 o 
   0  15   6       26.12       29.95      2.43 o 
   1  15   6       47.87       54.34      9.39 o 
   2  15   6      297.87      282.14     14.31 o 
   3  15   6      377.10      422.88     36.07 o 
   4  15   6       60.88      101.77     45.95 o 
   5  15   6       13.05       10.99      5.98 o 
   6  15   6        0.49       10.79     28.08 o 
  -8  16   6      175.20      196.99      9.75 o 
  -7  16   6       49.11      116.61     62.06 o 
  -6  16   6      107.83       84.93     43.68 o 
  -5  16   6       65.89       59.33     14.56 o 
  -4  16   6       96.49      101.22     14.88 o 
  -3  16   6      587.84      497.64     17.39 o 
  -2  16   6     1279.93     1253.84     15.96 o 
  -1  16   6      336.87      283.45     36.05 o 
   0  16   6        6.51       25.01     32.70 o 
   1  16   6       70.74       93.14      9.43 o 
   2  16   6       81.52      100.67     37.69 o 
   3  16   6      207.37      206.76     37.41 o 
   4  16   6      174.37      232.88     35.29 o 
   5  16   6        3.13       23.83     23.71 o 
  -7  17   6      122.84      139.79     86.81 o 
  -6  17   6       67.17       52.47     49.30 o 
  -5  17   6       66.34       71.68     63.22 o 
  -4  17   6       34.15       43.66     18.79 o 
  -3  17   6      568.00      536.18      9.68 o 
  -2  17   6       83.90      115.76     36.97 o 
  -1  17   6        7.96        7.45     10.57 o 
   0  17   6       44.70       50.13      9.38 o 
   1  17   6      157.65      158.80      9.40 o 
   2  17   6      450.11      508.89     43.03 o 
   3  17   6      255.38      309.48     34.01 o 
   4  17   6       71.42      105.06     51.10 o 
  -6  18   6      130.29      148.06     33.47 o 
  -5  18   6       28.79       19.43     38.73 o 
  -4  18   6      143.03      117.60     16.69 o 
  -3  18   6       59.27       74.27     18.90 o 
  -2  18   6       31.72       41.96     11.34 o 
  -1  18   6       58.91       71.16     32.96 o 
   0  18   6      239.93      209.96     23.33 o 
   1  18   6      108.63      103.06     24.59 o 
   2  18   6      427.27      432.59     25.07 o 
   3  18   6      470.64      454.47     25.67 o 
  -5  19   6       45.67       55.73      8.83 o 
  -4  19   6        8.32        7.29     10.47 o 
  -3  19   6       21.75       14.13      1.74 o 
  -2  19   6       15.41       13.05     17.87 o 
  -1  19   6       47.33       81.17     39.76 o 
   0  19   6      182.23      222.85     21.26 o 
   1  19   6        0.81       52.44     35.77 o 
   2  19   6      232.06      226.60      6.25 o 
  -2  20   6       93.85       89.81     15.25 o 
  -1  20   6       27.22       30.58     42.22 o 
   0 -20   7      100.41       89.42      9.70 o 
   1 -20   7        1.53        8.50      4.60 o 
  -3 -19   7       67.59       67.90     16.81 o 
  -2 -19   7       62.09       62.79     12.88 o 
  -1 -19   7        1.22        2.22      5.24 o 
   0 -19   7       57.66       58.33     25.22 o 
   1 -19   7       28.20       40.03     51.36 o 
   2 -19   7        2.16        2.45      5.10 o 
   3 -19   7      143.71      114.32     14.50 o 
  -4 -18   7       96.24      126.54     40.31 o 
  -3 -18   7      195.61      242.55     23.78 o 
  -2 -18   7      724.89      662.69     13.46 o 
  -1 -18   7     1122.52     1110.48     40.35 o 
   0 -18   7      318.46      326.91     16.92 o 
   1 -18   7      106.49      176.94     34.08 o 
   2 -18   7      286.65      261.92     21.48 o 
   3 -18   7      155.29      210.82     34.65 o 
   4 -18   7       61.85       99.48     20.71 o 
   5 -18   7       25.82       21.40      6.43 o 
  -6 -17   7        1.14       19.29     25.14 o 
  -5 -17   7        0.10        5.18     18.64 o 
  -4 -17   7       78.75       68.84      5.72 o 
  -3 -17   7       24.05       25.24     20.41 o 
  -2 -17   7       76.58       95.62     11.20 o 
  -1 -17   7      370.93      422.01     29.93 o 
   0 -17   7        1.07       21.35     13.32 o 
   1 -17   7       97.02       98.93      9.80 o 
   2 -17   7      179.72      162.67     36.88 o 
   3 -17   7      722.81      672.10     26.20 o 
   4 -17   7      382.88      332.58     13.13 o 
   5 -17   7       12.25       37.24     12.74 o 
   6 -17   7       17.67       17.64     10.95 o 
  -6 -16   7      397.15      368.56     25.32 o 
  -5 -16   7      337.66      397.09     25.18 o 
  -4 -16   7       72.26      116.99     35.47 o 
  -3 -16   7      184.63      205.73     30.65 o 
  -2 -16   7      616.06      592.16     28.90 o 
  -1 -16   7      808.73      755.37     19.79 o 
   0 -16   7      782.00      754.36     22.28 o 
   1 -16   7     1042.68      965.27     21.76 o 
   2 -16   7      496.45      476.08     30.00 o 
   3 -16   7       10.25        9.48     47.51 o 
   4 -16   7        4.75       28.27     24.64 o 
   5 -16   7        2.67        3.51      5.04 o 
   6 -16   7       17.12       13.21      3.63 o 
  -7 -15   7       19.99       27.13      8.86 o 
  -6 -15   7      190.19      196.01     25.83 o 
  -5 -15   7      177.14      252.83     26.27 o 
  -4 -15   7        0.78        9.12      5.43 o 
  -3 -15   7       18.63       32.25     31.35 o 
  -2 -15   7      134.39      184.11     30.62 o 
  -1 -15   7     1154.72     1100.93     91.56 o 
   0 -15   7     1337.15     1274.78     35.79 o 
   1 -15   7      866.15      839.70     72.06 o 
   2 -15   7      415.68      413.84     39.64 o 
   3 -15   7      808.70      784.20     25.32 o 
   4 -15   7      827.93      813.33     30.95 o 
   5 -15   7       50.91       44.70      6.93 o 
   6 -15   7       12.60       17.88     10.46 o 
   7 -15   7       67.05      128.56     33.04 o 
  -8 -14   7        0.33       49.55     32.99 o 
  -7 -14   7       14.74       59.57     48.59 o 
  -6 -14   7       50.60       63.97      8.59 o 
  -5 -14   7        1.41       20.18     10.71 o 
  -4 -14   7       12.19       23.08     36.89 o 
  -3 -14   7       14.00       32.03     21.66 o 
  -2 -14   7      147.22      194.62     22.68 o 
  -1 -14   7        2.98        5.64     18.88 o 
   0 -14   7       59.86       97.68     40.51 o 
   1 -14   7       19.37       28.65     23.69 o 
   2 -14   7      103.88      136.49     27.20 o 
   3 -14   7       28.60       80.68     22.42 o 
   4 -14   7       12.88       44.40     17.05 o 
   5 -14   7        4.37        9.80      9.51 o 
   6 -14   7       18.89       18.47      1.84 o 
   7 -14   7      148.32      137.01     11.69 o 
   8 -14   7      139.91      118.37     47.13 o 
  -8 -13   7        0.21        2.06      8.18 o 
  -7 -13   7       82.34       85.52      9.41 o 
  -6 -13   7      364.35      433.01     34.65 o 
  -5 -13   7      271.09      229.73     34.56 o 
  -4 -13   7        1.37        3.96     28.88 o 
  -3 -13   7       36.94       34.97     10.80 o 
  -2 -13   7      417.83      419.22     39.31 o 
  -1 -13   7      751.48      664.18     53.44 o 
   0 -13   7       83.59      103.39     14.99 o 
   1 -13   7      135.98      158.86     27.45 o 
   2 -13   7     1142.63     1168.58     81.72 o 
   3 -13   7     2286.42     2122.37     60.31 o 
   4 -13   7     1781.99     1722.52     62.11 o 
   5 -13   7      243.70      308.57     27.18 o 
   6 -13   7        7.61       56.83     16.72 o 
   7 -13   7       35.40       50.74      8.79 o 
   8 -13   7      154.19      140.25     10.30 o 
  -9 -12   7       31.30      132.52     79.72 o 
  -8 -12   7        7.27       14.90     29.64 o 
  -7 -12   7       26.57       46.59     40.04 o 
  -6 -12   7        0.82        9.93     11.94 o 
  -5 -12   7      109.63      117.71     29.33 o 
  -4 -12   7      170.08      192.68     26.08 o 
  -3 -12   7        7.56       10.14      3.53 o 
  -2 -12   7        5.65       12.04     15.05 o 
  -1 -12   7       31.40       29.76      2.53 o 
   0 -12   7       35.66       39.98      5.65 o 
   1 -12   7       10.70       14.11      6.27 o 
   2 -12   7      106.32      108.15     14.28 o 
   3 -12   7     1347.53     1323.70     46.08 o 
   4 -12   7      612.49      571.36     42.37 o 
   5 -12   7       58.47       59.29     10.61 o 
   6 -12   7       19.65       16.29     20.55 o 
   7 -12   7      502.65      550.87     37.60 o 
   8 -12   7      746.18      673.38     48.01 o 
  -9 -11   7      240.92      260.86     23.22 o 
  -8 -11   7       29.10       91.26     25.67 o 
  -7 -11   7      186.40      241.25     52.32 o 
  -6 -11   7      789.37      695.39      9.52 o 
  -5 -11   7       29.62       29.67      9.12 o 
  -4 -11   7      888.35      875.64     28.56 o 
  -3 -11   7       48.83       53.66     16.30 o 
  -2 -11   7      588.54      623.76     39.63 o 
  -1 -11   7      662.48      609.68     62.92 o 
   0 -11   7      246.68      271.29     22.06 o 
   1 -11   7       64.37       72.48     13.01 o 
   2 -11   7      596.67      504.15    102.00 o 
   3 -11   7     2376.34     2260.07     33.25 o 
   4 -11   7     1390.80     1298.72    110.52 o 
   5 -11   7      198.67      184.24      3.89 o 
   6 -11   7       28.76       38.13      6.79 o 
   7 -11   7      147.81      147.85     13.06 o 
   8 -11   7        4.29       66.97     68.69 o 
   9 -11   7        0.15        0.00     26.07 o 
  -9 -10   7       85.10       98.70     15.83 o 
  -8 -10   7      214.66      242.60     21.77 o 
  -7 -10   7       73.44       72.11     39.86 o 
  -6 -10   7       16.63       26.66      4.89 o 
  -5 -10   7       98.62      126.20     22.92 o 
  -4 -10   7        7.93       14.86     25.12 o 
  -3 -10   7      176.52      189.31     21.62 o 
  -2 -10   7      235.88      239.23     12.65 o 
  -1 -10   7      197.46      200.66     19.63 o 
   0 -10   7       22.74       36.87     15.54 o 
   1 -10   7      250.12      272.40     14.82 o 
   2 -10   7      205.69      260.96     33.23 o 
   3 -10   7     1657.71     1715.49     58.54 o 
   4 -10   7     4952.05     4390.04     25.58 o 
   5 -10   7     2264.53     2121.22     17.24 o 
   6 -10   7      227.55      264.16     15.91 o 
   7 -10   7      683.08      663.20     65.27 o 
   8 -10   7     1450.44     1363.46     63.51 o 
   9 -10   7      126.63      132.34     12.51 o 
 -10  -9   7      261.73      275.12     31.12 o 
  -9  -9   7       39.24       43.85     21.13 o 
  -8  -9   7       92.46      131.87     32.66 o 
  -7  -9   7       98.96       98.99     25.61 o 
  -6  -9   7      589.56      571.99     28.63 o 
  -5  -9   7      207.19      185.04     10.21 o 
  -4  -9   7     1011.47     1165.22     63.17 o 
  -3  -9   7      294.39      309.51      8.47 o 
  -2  -9   7        3.37       20.50     17.01 o 
  -1  -9   7      281.65      293.58     24.11 o 
   0  -9   7        3.00       17.92     12.08 o 
   1  -9   7      243.75      283.89     15.92 o 
   2  -9   7      932.78     1100.17     35.16 o 
   3  -9   7      515.89      500.46     30.84 o 
   4  -9   7      234.51      245.97     42.34 o 
   5  -9   7       27.45       81.15     35.74 o 
   6  -9   7      217.94      259.74     37.18 o 
   7  -9   7        1.32       46.71     71.69 o 
   8  -9   7        0.64       15.74     50.77 o 
   9  -9   7       13.48       24.97     26.12 o 
 -10  -8   7       10.97       21.15     25.58 o 
  -9  -8   7      118.77      130.07     35.05 o 
  -8  -8   7        6.80        5.92      4.78 o 
  -7  -8   7      305.64      332.91     16.65 o 
  -6  -8   7      701.32      702.48     28.90 o 
  -5  -8   7       13.95       44.19     30.75 o 
  -4  -8   7      503.24      508.75     32.45 o 
  -3  -8   7        1.23        5.18      4.62 o 
  -2  -8   7       22.84       32.28     12.09 o 
  -1  -8   7        4.77       16.69     31.32 o 
   0  -8   7      255.62      225.04     16.73 o 
   1  -8   7       14.20       45.25     12.53 o 
   2  -8   7      783.02      868.48     90.37 o 
   3  -8   7     2647.73     2408.02     26.96 o 
   4  -8   7        4.82       67.52     18.93 o 
   5  -8   7      904.37      800.01     15.89 o 
   6  -8   7      249.28      229.62      9.17 o 
   7  -8   7     2008.83     1987.72     87.73 o 
   8  -8   7      708.01      675.45     45.71 o 
   9  -8   7      244.96      268.15     15.28 o 
  10  -8   7       10.85       24.25     40.92 o 
 -11  -7   7      549.32      539.09     44.33 o 
 -10  -7   7      629.38      685.04     36.60 o 
  -9  -7   7        5.05       27.19     50.83 o 
  -8  -7   7       66.04       99.71     52.74 o 
  -7  -7   7      623.11      682.56     49.48 o 
  -6  -7   7     1977.30     2175.58     44.70 o 
  -5  -7   7      580.83      796.99     38.95 o 
  -4  -7   7       42.55       37.44      3.31 o 
  -3  -7   7       29.25       26.58      5.15 o 
  -2  -7   7     1855.50     1902.91    114.80 o 
  -1  -7   7     1172.08     1164.71     80.43 o 
   0  -7   7      699.07      844.32     42.72 o 
   1  -7   7        4.32       65.71     27.08 o 
   2  -7   7       15.12        8.87     13.65 o 
   3  -7   7       31.35       42.21     19.25 o 
   4  -7   7      373.71      320.01     28.04 o 
   5  -7   7       49.26      119.12     23.76 o 
   6  -7   7      203.32      213.52     24.30 o 
   7  -7   7      279.10      356.56     55.80 o 
   8  -7   7       11.73       14.08     26.97 o 
   9  -7   7       24.57       26.34     48.49 o 
  10  -7   7        3.09        0.12     27.15 o 
 -11  -6   7        8.72       36.62      7.71 o 
 -10  -6   7        7.37       17.59     28.26 o 
  -9  -6   7        2.91       59.79     35.58 o 
  -8  -6   7      106.53      140.31     52.01 o 
  -7  -6   7      812.04      781.69     26.53 o 
  -6  -6   7     1412.52     1214.57     44.23 o 
  -5  -6   7      182.54      185.16     14.33 o 
  -4  -6   7       15.17       26.46     26.14 o 
  -3  -6   7      120.86      133.93     11.16 o 
  -2  -6   7     4606.17     4378.24     25.44 o 
  -1  -6   7     1182.45     1118.09     51.37 o 
   0  -6   7     1519.09     1651.09     26.68 o 
   1  -6   7      604.95      814.69     26.99 o 
   2  -6   7      441.42      436.08     28.57 o 
   3  -6   7     1980.69     1799.22     23.42 o 
   4  -6   7      303.53      355.48     22.25 o 
   5  -6   7       62.08       76.68     37.81 o 
   6  -6   7      250.02      276.60     42.73 o 
   7  -6   7      105.05      192.94     28.88 o 
   8  -6   7      841.86      771.53     35.40 o 
   9  -6   7        8.85       55.45     16.21 o 
  10  -6   7       30.41       50.55     46.67 o 
 -11  -5   7      906.54      824.86     12.52 o 
 -10  -5   7      817.23      863.69     37.04 o 
  -9  -5   7      671.64      556.04     49.89 o 
  -8  -5   7     1135.77     1072.95     23.47 o 
  -7  -5   7     1627.37     1539.29     60.22 o 
  -6  -5   7     1955.21     1844.61     23.63 o 
  -5  -5   7      477.79      461.08     24.07 o 
  -4  -5   7      462.80      491.11     27.90 o 
  -3  -5   7      877.80      832.40     47.69 o 
  -2  -5   7      251.71      265.92     19.08 o 
  -1  -5   7      234.48      255.46     16.81 o 
   0  -5   7      768.87      778.35     34.53 o 
   1  -5   7      640.87      649.68     24.04 o 
   2  -5   7       19.77       22.06      6.13 o 
   3  -5   7      154.14      239.00     41.98 o 
   4  -5   7       25.16       49.79      9.80 o 
   5  -5   7      238.19      253.15      9.20 o 
   6  -5   7      534.10      566.53     77.70 o 
   7  -5   7       27.92       36.28     53.01 o 
   8  -5   7       33.13       28.00     51.87 o 
   9  -5   7        1.05       11.93     20.35 o 
  10  -5   7        9.43       10.12     78.35 o 
 -11  -4   7       27.53       67.81     28.08 o 
 -10  -4   7       96.63       86.50     16.42 o 
  -9  -4   7       35.39       43.86     32.55 o 
  -8  -4   7       12.76       12.62      7.95 o 
  -7  -4   7     1347.79     1460.28     40.35 o 
  -6  -4   7     1337.44     1651.55     54.65 o 
  -5  -4   7        2.25        7.35      4.30 o 
  -4  -4   7       50.95       98.44     11.87 o 
  -3  -4   7      213.66      233.54     38.29 o 
  -2  -4   7     5512.05     5316.81     30.26 o 
  -1  -4   7      829.65      785.67     24.69 o 
   0  -4   7       77.78      107.26     20.79 o 
   1  -4   7      482.49      483.57     70.05 o 
   2  -4   7       37.91       36.06     14.82 o 
   3  -4   7     1421.03     1607.49     42.27 o 
   4  -4   7       61.99       61.74     17.45 o 
   5  -4   7      207.85      238.10      8.38 o 
   6  -4   7       51.50       68.81     15.63 o 
   7  -4   7      889.34      850.46    110.36 o 
   8  -4   7      631.36      595.23     40.84 o 
   9  -4   7       42.73       46.90     57.90 o 
  10  -4   7       47.29       54.79     33.98 o 
 -11  -3   7      595.81      550.22     15.97 o 
 -10  -3   7      111.41      186.08     43.23 o 
  -9  -3   7       95.68      110.88     13.06 o 
  -8  -3   7       18.55       21.19     47.47 o 
  -7  -3   7       37.89       37.48     23.94 o 
  -6  -3   7     1299.31     1253.27     46.45 o 
  -5  -3   7      583.79      675.24     36.39 o 
  -4  -3   7       12.15       14.73     38.55 o 
  -3  -3   7      825.01      822.77     92.29 o 
  -2  -3   7     2185.92     2271.53     44.82 o 
  -1  -3   7      377.29      356.51     42.50 o 
   0  -3   7     1285.10     1436.75     43.51 o 
   1  -3   7      779.71      704.96     34.61 o 
   2  -3   7       71.54      112.12     29.67 o 
   3  -3   7     1520.78     1350.93     49.24 o 
   4  -3   7        0.63       13.71     25.14 o 
   5  -3   7     1148.13     1096.69     45.19 o 
   6  -3   7      585.71      627.84     27.52 o 
   7  -3   7      214.74      249.17     49.95 o 
   8  -3   7       85.42       95.18     21.52 o 
   9  -3   7      105.39      107.80     35.45 o 
  10  -3   7        0.54        5.32     14.44 o 
 -11  -2   7      679.12      649.58     50.13 o 
 -10  -2   7      224.79      269.89     23.95 o 
  -9  -2   7       80.11       97.60     16.33 o 
  -8  -2   7      119.12      109.80     13.10 o 
  -7  -2   7     1732.40     1614.99     57.51 o 
  -6  -2   7     4903.23     4552.00     18.44 o 
  -5  -2   7     1360.52     1368.03     39.50 o 
  -4  -2   7     3788.01     3708.20     35.30 o 
  -3  -2   7     2738.73     2822.91     45.60 o 
  -2  -2   7     5235.35     5495.71     88.05 o 
  -1  -2   7     1707.40     1722.46    107.11 o 
   0  -2   7       48.70       84.74     12.28 o 
   1  -2   7       55.42      108.54     17.77 o 
   2  -2   7     2474.40     2474.52     35.00 o 
   3  -2   7     1442.75     1567.80     50.60 o 
   4  -2   7       83.21       64.04     11.01 o 
   5  -2   7      219.72      338.76     53.10 o 
   6  -2   7      528.84      552.33     40.33 o 
   7  -2   7     1316.35     1300.54     25.63 o 
   8  -2   7     1962.93     2042.84     94.54 o 
   9  -2   7      384.50      424.09     62.82 o 
  10  -2   7       10.87       58.72     39.63 o 
 -11  -1   7        3.33        3.98     35.92 o 
 -10  -1   7       59.15       71.79     32.46 o 
  -9  -1   7        9.28       83.86     43.44 o 
  -8  -1   7      221.65      352.65     48.64 o 
  -7  -1   7       38.40       92.99     49.66 o 
  -6  -1   7       52.13       97.93     29.07 o 
  -5  -1   7       12.75       29.68     21.92 o 
  -4  -1   7      123.02      155.09     16.54 o 
  -3  -1   7     1633.89     1582.47     37.57 o 
  -2  -1   7     1885.75     1703.35     82.57 o 
  -1  -1   7     1761.73     1680.17     68.50 o 
   0  -1   7     1878.49     1714.89     51.81 o 
   1  -1   7        1.36       95.02     24.28 o 
   2  -1   7     8430.12     8389.49     78.90 o 
   3  -1   7     7137.83     6891.94     82.92 o 
   4  -1   7       92.49      125.57     12.63 o 
   5  -1   7       54.80       66.26     25.96 o 
   6  -1   7      119.00      165.96     44.53 o 
   7  -1   7     2336.30     2598.25     61.67 o 
   8  -1   7     1574.83     1401.01     28.05 o 
   9  -1   7       65.20       76.14     46.09 o 
  10  -1   7       20.41       12.87     43.78 o 
 -12   0   7        0.41       26.49     86.45 o 
 -11   0   7      354.70      347.07     32.65 o 
 -10   0   7      311.16      352.68     65.28 o 
  -9   0   7       80.05      147.06     43.77 o 
  -8   0   7      236.23      260.91     25.59 o 
  -7   0   7     3524.90     3609.46     39.34 o 
  -6   0   7     6247.61     5841.54     53.76 o 
  -5   0   7     1856.23     1787.29     45.12 o 
  -4   0   7      693.77      740.53     46.92 o 
  -3   0   7     1078.52     1080.74     43.23 o 
  -2   0   7    14830.57    14813.29    111.25 o 
  -1   0   7     4839.42     4933.45    226.10 o 
   0   0   7       21.35       40.21     17.55 o 
   1   0   7     1672.10     1834.83     66.51 o 
   2   0   7      712.11      680.08     27.94 o 
   3   0   7       42.79       60.84      9.82 o 
   4   0   7       40.04      118.38     33.36 o 
   5   0   7       59.43       54.82     18.05 o 
   6   0   7       15.50       14.21     39.90 o 
   7   0   7       11.58       31.41     45.85 o 
   8   0   7        0.28        7.07     65.25 o 
   9   0   7      140.39      162.94     65.54 o 
  10   0   7      256.28      318.59     65.48 o 
 -12   1   7        9.35        9.20     73.57 o 
 -11   1   7       16.99       15.12     56.00 o 
 -10   1   7       28.98       66.57     27.20 o 
  -9   1   7        1.86        4.47      5.86 o 
  -8   1   7      855.71      789.96     13.51 o 
  -7   1   7        8.15       15.46     36.83 o 
  -6   1   7        2.08       92.94     31.39 o 
  -5   1   7       67.15       77.77     23.63 o 
  -4   1   7      288.01      324.89     37.63 o 
  -3   1   7     1325.98     1280.67      9.28 o 
  -2   1   7     7002.07     6599.06     34.92 o 
  -1   1   7     1896.41     1907.15     32.44 o 
   0   1   7       31.41       36.66     23.73 o 
   1   1   7      108.75      131.16     47.94 o 
   2   1   7      273.91      320.96     48.56 o 
   3   1   7     4082.65     3827.66     13.54 o 
   4   1   7      286.87      271.87     30.30 o 
   5   1   7        5.08       18.21     27.12 o 
   6   1   7       27.78       31.32      7.92 o 
   7   1   7     1341.94     1208.17    130.94 o 
   8   1   7      164.73      207.08     37.07 o 
   9   1   7        0.99       26.28     28.14 o 
  10   1   7      123.64      175.64     62.85 o 
 -12   2   7        5.61        2.76     20.23 o 
 -11   2   7      139.96      159.56     59.84 o 
 -10   2   7        1.92        9.33     20.47 o 
  -9   2   7      512.95      587.32     50.84 o 
  -8   2   7      290.06      285.14     12.47 o 
  -7   2   7      476.85      457.16     20.48 o 
  -6   2   7     3135.96     2913.03     67.67 o 
  -5   2   7     1118.66     1245.41     35.97 o 
  -4   2   7       28.05       41.28     37.97 o 
  -3   2   7     3600.98     3724.28     63.55 o 
  -2   2   7     7952.36     7486.02     62.43 o 
  -1   2   7      668.69      615.23      9.31 o 
   0   2   7       27.00       78.86     24.14 o 
   1   2   7      923.02      891.60     15.88 o 
   2   2   7      163.79      214.73     36.69 o 
   3   2   7      805.70      675.64     97.31 o 
   4   2   7     3011.08     2760.96    111.11 o 
   5   2   7      585.43      617.84     24.97 o 
   6   2   7      402.01      360.12     15.21 o 
   7   2   7      507.92      464.00     28.05 o 
   8   2   7        1.23        5.18     37.10 o 
   9   2   7        6.75       11.64     19.95 o 
  10   2   7       10.88       38.98     52.15 o 
 -12   3   7        2.28       30.35     19.86 o 
 -11   3   7       14.93       37.77     46.44 o 
 -10   3   7       18.81        7.60     44.93 o 
  -9   3   7      352.16      312.24     44.54 o 
  -8   3   7     1033.02      941.13     74.96 o 
  -7   3   7     2699.90     2651.58     53.15 o 
  -6   3   7      170.71      250.86     28.45 o 
  -5   3   7      231.44      252.17     42.12 o 
  -4   3   7      755.74      792.87     55.30 o 
  -3   3   7     6568.27     6721.89    184.82 o 
  -2   3   7    31679.34    28671.90    183.65 o 
  -1   3   7     4720.94     4809.69    155.66 o 
   0   3   7      533.94      547.07     39.99 o 
   1   3   7    10486.63     9820.24    277.90 o 
   2   3   7    14529.69    13658.48    433.88 o 
   3   3   7     2988.32     2919.35     36.66 o 
   4   3   7      283.56      360.68     45.04 o 
   5   3   7      127.16      109.55     27.82 o 
   6   3   7       33.99       59.01     73.22 o 
   7   3   7      168.37      140.34     20.42 o 
   8   3   7      303.34      343.22     41.52 o 
   9   3   7        9.80       39.88     24.37 o 
  10   3   7       22.92       28.33     27.84 o 
 -11   4   7      165.28      208.45     27.30 o 
 -10   4   7       53.68       40.17     10.77 o 
  -9   4   7       69.89       84.74     27.56 o 
  -8   4   7      144.27      201.45     30.42 o 
  -7   4   7      204.98      259.89     39.69 o 
  -6   4   7     1729.52     1748.75     87.67 o 
  -5   4   7      165.60      229.74     45.23 o 
  -4   4   7      376.50      334.54     23.37 o 
  -3   4   7      107.09      159.97     20.36 o 
  -2   4   7      185.36      343.11     32.62 o 
  -1   4   7       40.58       92.84     38.31 o 
   0   4   7       18.90       49.97     29.28 o 
   1   4   7      129.16      178.61     23.17 o 
   2   4   7     2606.16     2438.95     24.80 o 
   3   4   7     2100.14     2038.59     59.11 o 
   4   4   7       11.46       45.68     32.06 o 
   5   4   7       88.59      114.03     23.58 o 
   6   4   7      131.47      182.09     41.11 o 
   7   4   7      291.89      342.04     33.05 o 
   8   4   7      113.89      151.88     26.65 o 
   9   4   7       16.02       29.38     11.68 o 
  10   4   7       15.25       34.73     25.01 o 
 -11   5   7       79.52       83.63     25.50 o 
 -10   5   7       26.22       60.78     54.78 o 
  -9   5   7      246.50      290.66     76.57 o 
  -8   5   7     2273.77     2348.78     62.25 o 
  -7   5   7      597.65      608.17     21.75 o 
  -6   5   7     1633.38     1750.23     38.30 o 
  -5   5   7        2.10       32.76     32.29 o 
  -4   5   7       93.43      119.02     16.11 o 
  -3   5   7     8699.71     8345.80    123.50 o 
  -2   5   7     4384.64     4094.98     62.08 o 
  -1   5   7     1443.52     1487.56     56.81 o 
   0   5   7     4982.29     4661.38     81.05 o 
   1   5   7       26.59      116.79     23.74 o 
   2   5   7        9.87      122.12     29.90 o 
   3   5   7     1516.94     1457.16    167.58 o 
   4   5   7       67.29      117.77     30.29 o 
   5   5   7      157.92      184.34     36.91 o 
   6   5   7       38.23       50.21     40.38 o 
   7   5   7      547.56      607.51     36.72 o 
   8   5   7       58.79      100.59     14.13 o 
   9   5   7       15.71       23.92     11.00 o 
  10   5   7        1.39        4.68     17.88 o 
 -11   6   7      189.70      182.83     50.08 o 
 -10   6   7       20.97       22.99      8.33 o 
  -9   6   7        1.72       39.69     58.77 o 
  -8   6   7      412.95      362.72     57.57 o 
  -7   6   7     1478.34     1731.14     52.25 o 
  -6   6   7      367.98      342.47     25.42 o 
  -5   6   7      261.09      327.90     43.66 o 
  -4   6   7      328.07      362.18     22.40 o 
  -3   6   7       40.23       82.07     13.48 o 
  -2   6   7      593.40      507.23     25.30 o 
  -1   6   7      191.83      198.42     28.01 o 
   0   6   7        6.32       14.06      8.07 o 
   1   6   7      163.03      196.77     15.93 o 
   2   6   7      466.09      506.35      9.63 o 
   3   6   7      355.63      373.82     21.01 o 
   4   6   7        1.83        1.54      8.11 o 
   5   6   7      363.61      390.16      9.25 o 
   6   6   7       21.41       22.90     55.19 o 
   7   6   7      424.06      375.66     25.81 o 
   8   6   7       38.25       42.74     19.16 o 
   9   6   7       88.60       71.33     18.03 o 
 -11   7   7      156.53      158.39     20.69 o 
 -10   7   7       18.94       61.50     79.08 o 
  -9   7   7      451.73      551.61     75.17 o 
  -8   7   7        4.34       22.72     11.61 o 
  -7   7   7      910.33      977.02    136.02 o 
  -6   7   7       53.73       66.34     14.30 o 
  -5   7   7      247.31      254.29     64.56 o 
  -4   7   7      114.94      156.31     28.51 o 
  -3   7   7      179.65      195.21      9.25 o 
  -2   7   7     1212.08     1157.81     12.93 o 
  -1   7   7      684.49      684.80     21.48 o 
   0   7   7     1585.60     1673.35     30.12 o 
   1   7   7       11.99       53.81     12.50 o 
   2   7   7      410.23      416.56     31.66 o 
   3   7   7     1100.78     1111.95     26.20 o 
   4   7   7        0.63       16.02     10.51 o 
   5   7   7       53.14       56.02     18.94 o 
   6   7   7       23.34       24.31     42.90 o 
   7   7   7       64.68       68.25     33.95 o 
   8   7   7       47.51       60.14      6.08 o 
   9   7   7       82.23       73.85     13.77 o 
 -11   8   7        5.31        5.99     26.37 o 
 -10   8   7        6.06       26.68     23.45 o 
  -9   8   7       16.39       24.59     46.30 o 
  -8   8   7       63.11       44.08     12.30 o 
  -7   8   7        1.62       14.29     63.63 o 
  -6   8   7      436.19      375.26     14.95 o 
  -5   8   7      891.53      923.42     37.43 o 
  -4   8   7        0.39       43.31     23.81 o 
  -3   8   7      268.07      366.43     29.48 o 
  -2   8   7      159.91      181.37     24.07 o 
  -1   8   7      194.23      230.22     18.86 o 
   0   8   7      483.72      454.27     18.50 o 
   1   8   7      188.36      206.62     27.29 o 
   2   8   7     1154.52     1194.14     88.38 o 
   3   8   7     1300.99     1379.84     39.35 o 
   4   8   7      386.13      347.08     40.09 o 
   5   8   7       57.09       66.26     60.40 o 
   6   8   7     1102.80     1269.86     61.51 o 
   7   8   7     1261.11     1276.84     22.88 o 
   8   8   7       26.03       38.50     19.23 o 
   9   8   7       13.75       61.89     47.62 o 
 -11   9   7      315.26      302.93     27.41 o 
 -10   9   7       39.06       31.58     22.40 o 
  -9   9   7       60.32       63.57     64.60 o 
  -8   9   7       35.62       97.89     49.13 o 
  -7   9   7      868.12      782.40     20.74 o 
  -6   9   7      907.50     1103.78     50.92 o 
  -5   9   7      101.24      117.55     31.95 o 
  -4   9   7      161.00      216.34     12.08 o 
  -3   9   7     2716.58     2729.32     34.70 o 
  -2   9   7     3103.89     2888.87     76.82 o 
  -1   9   7      259.93      300.97     19.24 o 
   0   9   7      210.41      373.96     39.22 o 
   1   9   7     1094.65     1027.44     53.46 o 
   2   9   7      887.19      869.57     45.01 o 
   3   9   7      148.60      181.82     15.71 o 
   4   9   7       57.95       73.53      9.12 o 
   5   9   7        5.37        5.86     21.79 o 
   6   9   7       72.02       68.26     16.60 o 
   7   9   7       32.17       38.28     30.52 o 
   8   9   7       79.55      109.34     22.74 o 
 -10  10   7       43.71       54.10     29.78 o 
  -9  10   7      135.87      154.86     78.67 o 
  -8  10   7       36.13       34.14     15.27 o 
  -7  10   7       41.11       42.52      3.86 o 
  -6  10   7      101.65      175.22     37.97 o 
  -5  10   7       60.89      102.81     44.79 o 
  -4  10   7       52.40      120.77     30.93 o 
  -3  10   7      102.62      112.23     21.40 o 
  -2  10   7      314.77      280.70     24.16 o 
  -1  10   7      476.47      668.82     51.76 o 
   0  10   7      452.45      462.89     19.01 o 
   1  10   7       88.92      118.14     29.28 o 
   2  10   7      296.72      318.39     26.01 o 
   3  10   7     2021.30     2301.93     64.17 o 
   4  10   7      910.06      957.42     52.26 o 
   5  10   7      312.12      346.88     29.22 o 
   6  10   7      659.42      666.20     50.99 o 
   7  10   7      774.41      847.34     55.23 o 
   8  10   7      433.34      411.16     44.34 o 
 -10  11   7      133.28      130.90     12.05 o 
  -9  11   7       31.94       78.92     23.63 o 
  -8  11   7        1.31       18.86     41.88 o 
  -7  11   7      566.36      641.59     63.21 o 
  -6  11   7      394.28      442.15     46.10 o 
  -5  11   7       86.94      123.27     24.25 o 
  -4  11   7      551.37      677.48     43.85 o 
  -3  11   7     2027.96     2181.49     30.30 o 
  -2  11   7     1074.55     1036.86     34.40 o 
  -1  11   7      254.98      251.94     12.49 o 
   0  11   7      776.08      719.95     11.44 o 
   1  11   7     1185.95     1357.41     42.61 o 
   2  11   7     2060.93     2194.60     45.46 o 
   3  11   7      334.30      325.05     21.66 o 
   4  11   7       31.38       53.89     50.58 o 
   5  11   7       64.61       83.65     26.76 o 
   6  11   7        2.98        7.41     64.99 o 
   7  11   7      231.91      206.01     51.04 o 
   8  11   7      157.40      125.37     17.75 o 
 -10  12   7      204.39      174.00      0.37 o 
  -9  12   7        0.66       11.50     45.11 o 
  -8  12   7      106.90      126.63     43.20 o 
  -7  12   7      856.14      839.07     41.37 o 
  -6  12   7      663.34      668.19     21.05 o 
  -5  12   7       89.00      112.89     36.23 o 
  -4  12   7      498.07      437.56     26.58 o 
  -3  12   7     1230.53     1192.08     25.06 o 
  -2  12   7      173.25      203.56     18.38 o 
  -1  12   7      450.69      417.15     18.03 o 
   0  12   7       13.85       30.88     35.01 o 
   1  12   7      827.40      767.17    113.83 o 
   2  12   7     5615.81     5209.37     40.20 o 
   3  12   7     1185.98     1515.26     62.15 o 
   4  12   7      133.94      158.74     31.20 o 
   5  12   7      165.33      198.53     61.11 o 
   6  12   7      530.13      543.35     19.06 o 
   7  12   7      324.93      334.45     17.68 o 
  -9  13   7        0.26        0.13     16.77 o 
  -8  13   7      113.03      120.33     57.21 o 
  -7  13   7      510.12      440.87     60.24 o 
  -6  13   7       16.46       24.24      5.24 o 
  -5  13   7      200.92      172.17     11.86 o 
  -4  13   7      267.95      305.94     21.80 o 
  -3  13   7        9.91       15.00     11.32 o 
  -2  13   7       80.49       84.91     14.19 o 
  -1  13   7        8.95        7.11      7.17 o 
   0  13   7        1.56        1.95      1.82 o 
   1  13   7      154.05      157.94     21.52 o 
   2  13   7      175.49      177.84     31.02 o 
   3  13   7       96.74      108.90     27.89 o 
   4  13   7      227.74      288.21     38.63 o 
   5  13   7       30.13       31.07     32.51 o 
   6  13   7      153.27      150.83     15.52 o 
   7  13   7      183.57      243.71     79.27 o 
  -9  14   7        0.52      120.84     67.13 o 
  -8  14   7      290.42      285.73     33.00 o 
  -7  14   7      349.89      358.55     40.39 o 
  -6  14   7      176.28      197.01      9.16 o 
  -5  14   7        7.64        7.49     26.94 o 
  -4  14   7      111.16      126.05     17.81 o 
  -3  14   7     1420.15     1526.60     64.99 o 
  -2  14   7     1388.34     1286.46     12.47 o 
  -1  14   7       27.62       44.87     10.40 o 
   0  14   7      119.30      136.65     12.44 o 
   1  14   7      256.52      250.57     24.35 o 
   2  14   7      299.20      359.49     44.71 o 
   3  14   7      181.59      190.51     54.19 o 
   4  14   7      264.02      295.15     38.72 o 
   5  14   7       69.33       91.07     30.64 o 
   6  14   7      274.98      281.62      8.19 o 
  -8  15   7       16.85       24.24     15.82 o 
  -7  15   7       35.99       84.76     75.02 o 
  -6  15   7       87.12       72.10     35.76 o 
  -5  15   7       59.50       49.29     13.22 o 
  -4  15   7      263.94      295.01     37.31 o 
  -3  15   7       36.95       37.16     46.19 o 
  -2  15   7        0.03       14.90     37.80 o 
  -1  15   7      184.33      227.76     30.31 o 
   0  15   7        6.34        8.99      8.07 o 
   1  15   7        4.31        3.68      1.10 o 
   2  15   7       25.20       26.55     21.33 o 
   3  15   7       47.55       51.43     26.30 o 
   4  15   7      146.65      171.66     40.31 o 
   5  15   7       25.57       48.31     34.65 o 
   6  15   7        1.26        0.37     69.89 o 
  -7  16   7      491.89      530.91     32.19 o 
  -6  16   7       24.19       53.53     74.09 o 
  -5  16   7       32.04       41.65     12.78 o 
  -4  16   7       19.04       31.40      9.22 o 
  -3  16   7        5.39       16.28      7.85 o 
  -2  16   7      329.29      324.47      7.46 o 
  -1  16   7       54.36       72.14     16.75 o 
   0  16   7        5.76       27.14     15.26 o 
   1  16   7       44.78       43.58     52.39 o 
   2  16   7      573.58      547.60     62.68 o 
   3  16   7      102.27      126.87     21.77 o 
   4  16   7        1.81        6.47      9.94 o 
   5  16   7       75.38       90.26     32.32 o 
  -7  17   7        5.18       22.81     61.80 o 
  -6  17   7       21.65       27.29     51.06 o 
  -5  17   7       93.50       83.20      5.15 o 
  -4  17   7       87.55       74.15     14.48 o 
  -3  17   7      130.39      134.86     26.66 o 
  -2  17   7      604.64      561.21     25.38 o 
  -1  17   7      556.79      531.02     35.94 o 
   0  17   7       81.87      135.58     48.75 o 
   1  17   7       32.46       68.31     44.17 o 
   2  17   7       34.11       38.84      6.84 o 
   3  17   7       44.47       61.19     37.36 o 
   4  17   7       30.59       38.11     72.93 o 
  -6  18   7       35.77       29.43     29.80 o 
  -5  18   7        0.56        7.14     19.01 o 
  -4  18   7       11.52       27.26     64.83 o 
  -3  18   7      222.14      227.82     35.93 o 
  -2  18   7       24.72       53.91      9.58 o 
  -1  18   7      648.81      637.98     26.57 o 
   0  18   7      282.55      268.46     15.71 o 
   1  18   7       24.42       26.47     61.66 o 
   2  18   7      141.92      201.40     33.24 o 
   3  18   7        1.07        2.64     30.45 o 
  -4  19   7       92.84       83.69      6.24 o 
  -3  19   7      104.17      101.45     27.52 o 
  -2  19   7        3.19       42.74     24.10 o 
  -1  19   7       64.15       91.10     22.66 o 
   0  19   7       45.07       63.44     15.49 o 
   1  19   7       36.32      118.91     62.45 o 
  -3 -19   8       45.87       65.42     27.11 o 
  -2 -19   8      678.19      591.86      6.76 o 
  -1 -19   8      914.39      857.40     36.59 o 
   0 -19   8      270.78      287.41     24.67 o 
   1 -19   8       66.41       78.37     23.07 o 
   2 -19   8      247.20      313.61     42.52 o 
   3 -19   8      160.34      146.81     16.29 o 
  -4 -18   8      101.36       80.94      2.57 o 
  -3 -18   8       63.74       66.22     18.38 o 
  -2 -18   8       64.31       58.49     14.19 o 
  -1 -18   8      321.56      305.68     19.09 o 
   0 -18   8       48.94       46.75     46.46 o 
   1 -18   8        6.47       17.91     21.05 o 
   2 -18   8      132.02      166.67     42.30 o 
   3 -18   8      463.90      454.80     30.67 o 
   4 -18   8      490.70      547.81     37.44 o 
  -5 -17   8       10.88       14.02     30.64 o 
  -4 -17   8        5.34        8.64     28.69 o 
  -3 -17   8      135.95      126.71     46.87 o 
  -2 -17   8      374.98      424.01     52.41 o 
  -1 -17   8      406.37      392.59     23.48 o 
   0 -17   8      356.58      319.71     10.77 o 
   1 -17   8      549.30      501.64      6.27 o 
   2 -17   8      416.27      476.27     39.53 o 
   3 -17   8      103.29       95.15     14.02 o 
   4 -17   8       57.25       51.82     10.08 o 
   5 -17   8       30.41       25.01      7.16 o 
  -6 -16   8       15.67       45.14     24.94 o 
  -5 -16   8       15.13       22.04     22.51 o 
  -4 -16   8      111.10      108.65     10.62 o 
  -3 -16   8        2.37        6.20      7.02 o 
  -2 -16   8      195.30      185.73      7.27 o 
  -1 -16   8      235.14      254.84     16.67 o 
   0 -16   8      107.09      110.47     19.49 o 
   1 -16   8      289.69      274.93      7.19 o 
   2 -16   8      690.64      696.45     24.56 o 
   3 -16   8      908.77      816.19     53.12 o 
   4 -16   8      438.71      395.68     18.72 o 
   5 -16   8       18.90       24.08     15.85 o 
   6 -16   8       60.20       62.54      7.41 o 
  -7 -15   8       27.05       19.26      6.07 o 
  -6 -15   8       60.27       74.97     24.40 o 
  -5 -15   8       44.07       62.67     15.56 o 
  -4 -15   8        0.44        1.18     12.25 o 
  -3 -15   8        1.75        4.21      5.52 o 
  -2 -15   8      188.70      184.64     10.23 o 
  -1 -15   8      305.66      317.27     19.07 o 
   0 -15   8       69.35       86.98     24.16 o 
   1 -15   8        9.59       32.21     43.05 o 
   2 -15   8       56.19       53.19     12.55 o 
   3 -15   8       16.04       20.03      4.18 o 
   4 -15   8        9.93       27.00     40.22 o 
   5 -15   8       19.59       16.58     10.36 o 
   6 -15   8        5.01        4.82      4.98 o 
   7 -15   8       78.69       67.32     10.12 o 
  -8 -14   8       51.33       59.22    125.44 o 
  -7 -14   8       67.92       76.15      9.41 o 
  -6 -14   8      135.11      136.85      4.64 o 
  -5 -14   8       29.38       34.00     32.98 o 
  -4 -14   8       64.26       82.41      5.41 o 
  -3 -14   8        2.39        5.97     14.67 o 
  -2 -14   8      214.62      216.80     15.96 o 
  -1 -14   8      598.53      649.79     44.74 o 
   0 -14   8        8.07       30.59     14.28 o 
   1 -14   8        7.72       11.08      4.83 o 
   2 -14   8      485.49      486.14     28.92 o 
   3 -14   8     1218.99     1153.74     48.04 o 
   4 -14   8      324.97      275.64      6.57 o 
   5 -14   8       75.08       99.18     27.32 o 
   6 -14   8      149.54      215.87     49.39 o 
   7 -14   8      291.14      273.13     48.47 o 
  -8 -13   8       19.31       18.77      3.88 o 
  -7 -13   8       93.98       84.75     61.40 o 
  -6 -13   8      196.86      207.20     24.78 o 
  -5 -13   8       93.80      120.76     31.31 o 
  -4 -13   8        0.43        3.32     10.33 o 
  -3 -13   8        0.51        2.86     25.94 o 
  -2 -13   8       58.26      110.42     19.15 o 
  -1 -13   8       12.03       21.91     19.95 o 
   0 -13   8       10.11       26.95     14.46 o 
   1 -13   8       15.60       18.38     27.17 o 
   2 -13   8      236.90      239.85     20.90 o 
   3 -13   8      388.56      426.80     25.45 o 
   4 -13   8        1.54       16.04     30.34 o 
   5 -13   8       10.70       10.73     21.32 o 
   6 -13   8       50.08       43.34      7.29 o 
   7 -13   8      255.72      299.33     57.80 o 
   8 -13   8      451.59      471.34     79.19 o 
  -9 -12   8       10.94       40.10    119.92 o 
  -8 -12   8       67.46       62.67      8.27 o 
  -7 -12   8      270.46      301.63     30.26 o 
  -6 -12   8      665.36      696.01     44.98 o 
  -5 -12   8       34.25       68.45     28.57 o 
  -4 -12   8     1088.79     1089.38     17.62 o 
  -3 -12   8      318.46      316.31     28.96 o 
  -2 -12   8      603.33      560.75     15.63 o 
  -1 -12   8      294.66      304.20     21.38 o 
   0 -12   8       16.24       48.92     23.40 o 
   1 -12   8      282.25      266.88     17.60 o 
   2 -12   8       80.21       81.87     34.32 o 
   3 -12   8      171.98      158.23     20.53 o 
   4 -12   8      198.71      219.40     16.85 o 
   5 -12   8        9.10       20.61     17.11 o 
   6 -12   8        1.45        4.78      6.25 o 
   7 -12   8      199.29      185.21     11.40 o 
   8 -12   8       77.86      114.31     73.69 o 
  -9 -11   8       11.70       24.17     16.33 o 
  -8 -11   8        9.65       19.45     37.35 o 
  -7 -11   8       37.61       51.55     11.79 o 
  -6 -11   8       58.63       75.90     15.01 o 
  -5 -11   8      233.39      213.19     19.33 o 
  -4 -11   8        0.03       20.86     21.66 o 
  -3 -11   8        2.26       10.76     10.31 o 
  -2 -11   8        5.88       22.27     14.85 o 
  -1 -11   8        2.82       16.36     21.65 o 
   0 -11   8        8.39       17.73     23.31 o 
   1 -11   8      398.01      462.99     37.31 o 
   2 -11   8      423.63      451.43     27.59 o 
   3 -11   8       22.42       44.86     17.78 o 
   4 -11   8        5.77        9.56     11.47 o 
   5 -11   8      343.24      389.66     39.00 o 
   6 -11   8        2.66       14.84     24.09 o 
   7 -11   8      749.58      721.87     33.74 o 
   8 -11   8      656.14      594.87     27.13 o 
  -9 -10   8        3.94        0.92     52.49 o 
  -8 -10   8        0.97        7.59     15.34 o 
  -7 -10   8      351.62      293.91     50.28 o 
  -6 -10   8     1020.86      944.09     23.52 o 
  -5 -10   8      459.93      487.16     16.32 o 
  -4 -10   8      921.17      962.78     28.20 o 
  -3 -10   8      375.52      307.74     50.88 o 
  -2 -10   8      466.71      535.65     43.59 o 
  -1 -10   8      563.84      573.37     21.22 o 
   0 -10   8      360.86      383.44     21.90 o 
   1 -10   8       99.00      166.95     26.44 o 
   2 -10   8      802.47      758.24     22.49 o 
   3 -10   8      706.92      720.15     27.28 o 
   4 -10   8      390.22      377.30     30.91 o 
   5 -10   8      652.08      650.85     23.71 o 
   6 -10   8      448.70      513.80     25.78 o 
   7 -10   8      131.98      149.81     61.51 o 
   8 -10   8       77.67       66.39      2.39 o 
   9 -10   8        2.23        8.50     26.94 o 
 -10  -9   8       35.34       84.51     40.99 o 
  -9  -9   8        6.57       34.84     11.20 o 
  -8  -9   8      129.60      121.30     40.30 o 
  -7  -9   8       36.99       37.94     13.41 o 
  -6  -9   8       79.99       90.97     17.05 o 
  -5  -9   8      700.60      675.70     98.62 o 
  -4  -9   8      250.64      225.76     40.85 o 
  -3  -9   8       88.04       89.64     14.79 o 
  -2  -9   8      356.30      359.86     13.66 o 
  -1  -9   8      241.24      255.87     20.08 o 
   0  -9   8      210.22      212.21     10.63 o 
   1  -9   8       49.33       37.77     27.88 o 
   2  -9   8      850.62      885.16     42.32 o 
   3  -9   8      642.53      645.70     48.89 o 
   4  -9   8        1.00        6.93     22.14 o 
   5  -9   8       13.48       10.34     10.51 o 
   6  -9   8       43.04       53.01     20.54 o 
   7  -9   8     1036.60      914.95     21.89 o 
   8  -9   8      989.98      908.61     30.16 o 
   9  -9   8       28.00       22.07    122.50 o 
 -10  -8   8      255.30      206.37     25.66 o 
  -9  -8   8       71.91       86.01     12.24 o 
  -8  -8   8       33.36       83.65     51.72 o 
  -7  -8   8     1029.47     1012.05     60.09 o 
  -6  -8   8     3495.81     3523.14     52.46 o 
  -5  -8   8       95.56       85.91     32.17 o 
  -4  -8   8     1948.11     2012.18     63.60 o 
  -3  -8   8       17.40       20.58     13.50 o 
  -2  -8   8     3069.27     3041.63     66.56 o 
  -1  -8   8      907.95      895.60     23.10 o 
   0  -8   8       28.46       34.52      2.26 o 
   1  -8   8      412.68      379.53     23.53 o 
   2  -8   8        9.00       19.31     16.91 o 
   3  -8   8      497.63      740.03     50.73 o 
   4  -8   8     1100.78     1022.85     27.66 o 
   5  -8   8      258.43      267.97     14.41 o 
   6  -8   8      202.52      237.55     50.56 o 
   7  -8   8       28.79       52.29     46.04 o 
   8  -8   8       29.05       40.71     42.29 o 
   9  -8   8      127.71      135.78     19.13 o 
 -10  -7   8       26.41       22.07      1.84 o 
  -9  -7   8       19.83       40.65     50.82 o 
  -8  -7   8      515.47      512.53     46.49 o 
  -7  -7   8      102.30      130.78      8.24 o 
  -6  -7   8      786.81      749.77     22.53 o 
  -5  -7   8      186.34      168.90     30.25 o 
  -4  -7   8       19.99       43.67     18.81 o 
  -3  -7   8     1770.90     1735.35     26.34 o 
  -2  -7   8     5475.11     5225.74     31.85 o 
  -1  -7   8     2286.82     2362.21     37.72 o 
   0  -7   8        9.01      108.81     25.67 o 
   1  -7   8      181.76      185.61     26.83 o 
   2  -7   8      151.92      156.67     30.68 o 
   3  -7   8     2257.80     2178.66     91.99 o 
   4  -7   8      396.52      460.88     20.16 o 
   5  -7   8       26.53       20.15      3.30 o 
   6  -7   8       93.60      143.99     59.13 o 
   7  -7   8      887.08      963.14    103.74 o 
   8  -7   8      461.93      510.02     87.25 o 
   9  -7   8       28.46       62.57     60.86 o 
 -11  -6   8      535.93      531.14     32.00 o 
 -10  -6   8      658.32      670.33     34.53 o 
  -9  -6   8      207.25      215.99     16.54 o 
  -8  -6   8      498.02      445.86     28.22 o 
  -7  -6   8     2952.93     2881.04     12.81 o 
  -6  -6   8     3770.31     3884.40     74.87 o 
  -5  -6   8     1021.48      885.57     57.17 o 
  -4  -6   8      488.29      584.34     80.61 o 
  -3  -6   8     1625.75     1534.70    135.93 o 
  -2  -6   8     1217.63     1197.12     77.53 o 
  -1  -6   8      656.30      606.54     32.23 o 
   0  -6   8       19.94       26.99     21.48 o 
   1  -6   8      305.61      376.30     26.63 o 
   2  -6   8      162.96      177.37     14.27 o 
   3  -6   8       71.38       43.92     10.26 o 
   4  -6   8      127.40      169.45     36.60 o 
   5  -6   8      685.30      756.65     50.55 o 
   6  -6   8      751.24      711.42     46.13 o 
   7  -6   8        4.66       27.41     98.22 o 
   8  -6   8        0.29        0.00     16.92 o 
   9  -6   8       64.59      110.12     43.77 o 
  10  -6   8       43.69      137.55     86.30 o 
 -11  -5   8        0.63        2.05     59.85 o 
 -10  -5   8       62.20       82.87     20.00 o 
  -9  -5   8      163.77      174.04     13.06 o 
  -8  -5   8       22.64       40.26     25.05 o 
  -7  -5   8     1947.37     1869.27     55.27 o 
  -6  -5   8     1075.85     1001.04     46.31 o 
  -5  -5   8       97.69      216.96     33.01 o 
  -4  -5   8       86.03      126.05     15.46 o 
  -3  -5   8     1755.19     1473.78     41.16 o 
  -2  -5   8     4327.38     3931.14     21.13 o 
  -1  -5   8     1312.43     1189.26     15.44 o 
   0  -5   8      482.21      466.98     25.75 o 
   1  -5   8      565.80      687.66    103.88 o 
   2  -5   8      461.45      460.25     22.48 o 
   3  -5   8      923.95     1102.70     59.90 o 
   4  -5   8       32.30       26.41     22.70 o 
   5  -5   8      145.54      195.26     43.84 o 
   6  -5   8     1115.49     1120.71    141.53 o 
   7  -5   8      684.43      759.05     61.99 o 
   8  -5   8      623.24      626.97     54.57 o 
   9  -5   8       84.17       90.58     46.72 o 
  10  -5   8       61.55       82.22      8.46 o 
 -11  -4   8      409.96      433.17     27.48 o 
 -10  -4   8      128.95      153.30     25.29 o 
  -9  -4   8      144.81      191.84     49.39 o 
  -8  -4   8      514.15      537.16     24.08 o 
  -7  -4   8     1000.98      985.02     32.28 o 
  -6  -4   8     2727.52     2497.63     47.89 o 
  -5  -4   8      322.14      399.26     31.67 o 
  -4  -4   8      520.82      507.47     19.73 o 
  -3  -4   8      261.99      281.62     21.81 o 
  -2  -4   8      177.15      237.15     20.54 o 
  -1  -4   8        3.01       30.95     19.55 o 
   0  -4   8     3588.62     3359.75     43.94 o 
   1  -4   8      617.72      595.38     50.47 o 
   2  -4   8       30.18       84.37     17.10 o 
   3  -4   8      818.66      775.88     16.73 o 
   4  -4   8       21.60       31.59     51.49 o 
   5  -4   8        1.90       25.14     40.89 o 
   6  -4   8      199.90      280.46     37.23 o 
   7  -4   8       97.29      132.09     82.57 o 
   8  -4   8        6.73       55.91     26.49 o 
   9  -4   8       41.75       52.27     24.01 o 
  10  -4   8       19.23       40.24     82.11 o 
 -11  -3   8      115.16      116.27     17.85 o 
 -10  -3   8        7.03       29.63     26.36 o 
  -9  -3   8      159.00      159.64     27.87 o 
  -8  -3   8       69.94      109.87     38.38 o 
  -7  -3   8      912.39     1007.99    122.46 o 
  -6  -3   8     4842.75     4772.07     40.57 o 
  -5  -3   8     1192.90     1194.47     20.21 o 
  -4  -3   8      218.87      239.76     13.83 o 
  -3  -3   8      281.02      371.11     14.99 o 
  -2  -3   8     6166.53     6271.44     71.67 o 
  -1  -3   8     1189.09     1145.78     39.24 o 
   0  -3   8     2844.40     2882.86     36.05 o 
   1  -3   8     4603.45     4384.19     28.06 o 
   2  -3   8      288.25      415.49     33.63 o 
   3  -3   8      915.10     1008.16     26.81 o 
   4  -3   8      106.47       84.37     29.50 o 
   5  -3   8     1081.99      970.34     25.20 o 
   6  -3   8      380.67      368.27     59.89 o 
   7  -3   8      997.06     1047.92     31.41 o 
   8  -3   8     1436.51     1458.73     31.81 o 
   9  -3   8       19.33       27.92     37.93 o 
  10  -3   8       49.23       42.93     47.75 o 
 -11  -2   8        3.68       18.85     48.00 o 
 -10  -2   8       28.21       22.38     16.68 o 
  -9  -2   8        7.27       22.34     26.37 o 
  -8  -2   8        0.59       15.47     11.55 o 
  -7  -2   8        3.50       18.84     56.52 o 
  -6  -2   8       15.50       20.78     30.09 o 
  -5  -2   8       45.15       42.42      8.04 o 
  -4  -2   8       67.86       98.88      5.29 o 
  -3  -2   8     2877.81     2749.49     98.93 o 
  -2  -2   8     2206.81     2060.87    124.83 o 
  -1  -2   8      202.92      267.75     24.69 o 
   0  -2   8      835.23      818.78     14.70 o 
   1  -2   8     1050.78     1054.83     24.95 o 
   2  -2   8     5554.54     4979.07    156.52 o 
   3  -2   8     3122.60     2798.52     57.97 o 
   4  -2   8      197.20      221.11     25.56 o 
   5  -2   8       32.00       48.40     12.44 o 
   6  -2   8       62.36       52.31     30.94 o 
   7  -2   8     2506.55     2549.20     72.21 o 
   8  -2   8     1551.31     1573.27     50.09 o 
   9  -2   8        4.79        6.49      3.68 o 
  10  -2   8       14.80       36.58     51.07 o 
 -11  -1   8      113.26      131.81     21.92 o 
 -10  -1   8        2.06       38.44     41.43 o 
  -9  -1   8       12.02       35.28     31.87 o 
  -8  -1   8       23.33       47.83     25.70 o 
  -7  -1   8     2771.22     2892.74     46.58 o 
  -6  -1   8     3485.34     3141.31     29.52 o 
  -5  -1   8      395.86      411.58     62.35 o 
  -4  -1   8     3247.44     3290.08     43.17 o 
  -3  -1   8    10023.87     9859.76    302.73 o 
  -2  -1   8     8733.13     8253.34    458.66 o 
  -1  -1   8     2974.12     2963.88     58.29 o 
   0  -1   8      169.65      211.06    153.39 o 
   1  -1   8       17.22       20.78      4.62 o 
   2  -1   8       55.00       69.01     14.96 o 
   3  -1   8      444.60      381.26     45.48 o 
   4  -1   8       25.33       19.40     20.46 o 
   5  -1   8       12.62       20.48     31.80 o 
   6  -1   8      927.12     1122.08     37.47 o 
   7  -1   8        1.59        1.00      2.57 o 
   8  -1   8      110.47      102.17     13.06 o 
   9  -1   8       17.26       29.01     77.97 o 
  10  -1   8        1.12        5.70     19.66 o 
 -11   0   8       48.34       41.56     13.16 o 
 -10   0   8       12.30       39.25     16.40 o 
  -9   0   8       98.07      105.88     15.63 o 
  -8   0   8       25.35       66.81     44.58 o 
  -7   0   8      124.71      179.57     42.64 o 
  -6   0   8      172.78      163.72      9.40 o 
  -5   0   8        7.33        2.86      6.57 o 
  -4   0   8      375.42      430.60     59.73 o 
  -3   0   8       76.97      129.18     17.69 o 
  -2   0   8      333.91      640.65     60.18 o 
  -1   0   8      792.93      769.83      9.95 o 
   0   0   8      147.77      231.41     28.23 o 
   1   0   8      809.48      799.80     25.09 o 
   2   0   8     2202.62     2164.47     36.98 o 
   3   0   8     2501.29     2586.27     82.70 o 
   4   0   8      254.24      247.19     10.45 o 
   5   0   8       61.16       84.98     18.51 o 
   6   0   8      285.34      279.26     32.20 o 
   7   0   8      952.05      871.98    170.34 o 
   8   0   8      181.18      159.21     17.75 o 
   9   0   8       19.52       45.45      6.25 o 
  10   0   8      197.06      251.79     60.88 o 
 -11   1   8       66.77       75.51     24.77 o 
 -10   1   8       53.60       95.80     37.93 o 
  -9   1   8      411.22      392.35     24.27 o 
  -8   1   8      118.22      206.32     35.54 o 
  -7   1   8     3350.61     3153.55     76.67 o 
  -6   1   8     1154.53     1269.04     56.11 o 
  -5   1   8      431.22      460.13     27.07 o 
  -4   1   8       79.14      103.85     24.24 o 
  -3   1   8     1607.35     1507.76     28.06 o 
  -2   1   8     8424.33     8786.86    186.43 o 
  -1   1   8      945.00     1076.24     36.58 o 
   0   1   8       89.49      105.44      8.48 o 
   1   1   8      996.55     1065.99     47.48 o 
   2   1   8     1727.69     1624.60     62.39 o 
   3   1   8       79.15       70.32     30.11 o 
   4   1   8      534.84      522.65     28.51 o 
   5   1   8       17.97       73.55     17.96 o 
   6   1   8      765.95      698.03     19.68 o 
   7   1   8      776.95      713.74     44.20 o 
   8   1   8       81.25      120.60     55.03 o 
   9   1   8      141.90      112.95     54.35 o 
  10   1   8      109.89       92.65     56.83 o 
 -11   2   8      108.96      128.20     29.04 o 
 -10   2   8      179.92      214.10     50.03 o 
  -9   2   8      215.67      178.74     17.13 o 
  -8   2   8     1160.15     1179.41     33.09 o 
  -7   2   8      423.73      418.15     44.76 o 
  -6   2   8       29.02      104.51     51.24 o 
  -5   2   8       40.61       42.06     11.16 o 
  -4   2   8     1276.65     1447.95    122.33 o 
  -3   2   8     1012.64     1185.69     38.76 o 
  -2   2   8     6924.38     6813.57     64.06 o 
  -1   2   8     1150.62     1127.87     50.85 o 
   0   2   8      988.92      912.07     12.02 o 
   1   2   8     3261.93     3396.65     50.06 o 
   2   2   8      697.96      816.81     44.22 o 
   3   2   8     2013.35     1917.27     42.26 o 
   4   2   8       27.36       43.36     19.65 o 
   5   2   8       69.99       67.34      4.22 o 
   6   2   8      414.32      418.60     38.50 o 
   7   2   8      159.22      185.91     49.49 o 
   8   2   8       53.90      128.80     29.86 o 
   9   2   8      369.55      339.49     52.60 o 
  10   2   8      600.78      625.29     39.46 o 
 -11   3   8      226.98      246.17     40.92 o 
 -10   3   8       47.46       54.06     65.00 o 
  -9   3   8       13.30       10.93     14.42 o 
  -8   3   8       12.81       36.37     50.78 o 
  -7   3   8      551.09      497.66     20.43 o 
  -6   3   8     1123.35     1117.19     32.38 o 
  -5   3   8       94.73      131.91     32.81 o 
  -4   3   8      739.39      702.16     26.71 o 
  -3   3   8     1353.69     1456.93     27.39 o 
  -2   3   8     1036.63     1060.32     19.04 o 
  -1   3   8      209.99      193.69     24.57 o 
   0   3   8      737.65      754.00     18.39 o 
   1   3   8       94.28       78.19     29.69 o 
   2   3   8      101.75      151.45     17.99 o 
   3   3   8      106.22       92.95     40.68 o 
   4   3   8       11.21       49.02     18.53 o 
   5   3   8       72.15       66.96     12.77 o 
   6   3   8      467.62      416.89     30.06 o 
   7   3   8      510.31      606.77     50.64 o 
   8   3   8      188.55      189.92      9.79 o 
   9   3   8        5.58       13.54     26.78 o 
  10   3   8        0.35       40.89     68.78 o 
 -11   4   8       62.37       62.54     46.87 o 
 -10   4   8       37.08       62.48     28.77 o 
  -9   4   8      538.37      569.56     42.24 o 
  -8   4   8      218.36      223.43     13.89 o 
  -7   4   8     4121.06     3961.31     75.47 o 
  -6   4   8      849.68      754.31     20.24 o 
  -5   4   8       71.04       95.77     18.91 o 
  -4   4   8      275.49      308.88     31.94 o 
  -3   4   8     2520.57     2620.15     90.85 o 
  -2   4   8     2966.43     2724.12     23.48 o 
  -1   4   8      764.77      811.81     76.94 o 
   0   4   8      201.46      190.98     21.32 o 
   1   4   8    12746.26    11572.56    508.54 o 
   2   4   8    32319.45    29645.34    294.73 o 
   3   4   8     3117.41     2769.39     38.16 o 
   4   4   8      601.35      698.81     47.31 o 
   5   4   8       67.31      133.61     27.95 o 
   6   4   8        5.85        4.10     20.36 o 
   7   4   8      435.91      520.83     43.76 o 
   8   4   8       53.69       54.84      6.08 o 
   9   4   8       95.77      175.15     21.97 o 
 -11   5   8      178.50      184.45     27.26 o 
 -10   5   8        5.53       24.39     70.59 o 
  -9   5   8       31.13       23.17     36.37 o 
  -8   5   8      271.37      249.72     20.46 o 
  -7   5   8      774.18      768.21     46.81 o 
  -6   5   8      329.88      324.21     10.64 o 
  -5   5   8      177.12      167.40     25.62 o 
  -4   5   8      160.29      198.86     20.76 o 
  -3   5   8       84.59      173.87     27.39 o 
  -2   5   8     3210.09     3183.07     34.93 o 
  -1   5   8      362.07      423.82     24.39 o 
   0   5   8     1163.08     1175.24    127.39 o 
   1   5   8     1650.18     1545.87     67.23 o 
   2   5   8      299.27      280.57     32.19 o 
   3   5   8        3.75       33.26     37.06 o 
   4   5   8        4.06        4.33     19.94 o 
   5   5   8        8.08       70.12     28.73 o 
   6   5   8       13.26       20.29      2.59 o 
   7   5   8      316.07      293.84      3.88 o 
   8   5   8       57.91       60.15     14.13 o 
   9   5   8       38.39       78.89     46.77 o 
 -11   6   8      266.02      273.72     26.60 o 
 -10   6   8       12.01       38.75     64.89 o 
  -9   6   8        8.27        5.24     52.32 o 
  -8   6   8      208.79      255.11     25.80 o 
  -7   6   8      219.24      241.97     25.34 o 
  -6   6   8        1.29        8.38     14.02 o 
  -5   6   8      124.44      113.31     31.17 o 
  -4   6   8      123.21      135.43     17.96 o 
  -3   6   8     1309.98     1237.78     54.99 o 
  -2   6   8     3603.99     3334.31     35.89 o 
  -1   6   8        2.32       10.02      8.12 o 
   0   6   8      320.45      412.31     41.62 o 
   1   6   8      932.91      820.36     12.00 o 
   2   6   8      353.08      341.54     19.02 o 
   3   6   8      680.71     1014.28     98.82 o 
   4   6   8      171.94      181.44     67.73 o 
   5   6   8       90.72      131.18     49.74 o 
   6   6   8     1355.41     1362.50     30.82 o 
   7   6   8      293.68      341.14     25.07 o 
   8   6   8       84.82       96.15     17.32 o 
   9   6   8       35.62       62.18     20.06 o 
 -11   7   8      129.73      173.39     17.61 o 
 -10   7   8       12.21        8.25     12.48 o 
  -9   7   8        2.89       24.96      7.54 o 
  -8   7   8       34.08       27.52     32.87 o 
  -7   7   8      195.61      236.17     32.41 o 
  -6   7   8       76.20       85.90     14.35 o 
  -5   7   8       10.17       12.23     23.69 o 
  -4   7   8       48.61       91.44     23.23 o 
  -3   7   8      608.42      565.04     31.26 o 
  -2   7   8     1835.81     1898.61     23.84 o 
  -1   7   8       59.92       76.95     18.53 o 
   0   7   8      641.11      570.64     15.02 o 
   1   7   8        6.45       45.73     38.27 o 
   2   7   8      779.90      779.47     51.03 o 
   3   7   8       20.40       29.30     10.85 o 
   4   7   8      310.51      262.25      8.11 o 
   5   7   8       72.31      150.06     26.80 o 
   6   7   8      379.33      413.26     21.71 o 
   7   7   8      503.30      477.13     35.90 o 
   8   7   8       82.81       85.67     20.90 o 
   9   7   8        0.47        3.42     56.07 o 
 -11   8   8      130.03      124.89     77.43 o 
 -10   8   8       75.81      166.62     50.28 o 
  -9   8   8       10.13       22.20     20.55 o 
  -8   8   8       76.52       85.42     29.33 o 
  -7   8   8     1366.50     1406.01     74.03 o 
  -6   8   8      532.30      494.27      6.92 o 
  -5   8   8      100.04      130.17     20.97 o 
  -4   8   8      322.45      370.81     25.71 o 
  -3   8   8      268.01      298.25     19.36 o 
  -2   8   8      819.27     1026.97     34.86 o 
  -1   8   8      442.04      423.99     40.98 o 
   0   8   8      916.93      973.46     62.60 o 
   1   8   8      805.08     1013.35     58.78 o 
   2   8   8     1995.95     2059.16     43.81 o 
   3   8   8      629.81      790.72     22.48 o 
   4   8   8        4.78       23.57     29.65 o 
   5   8   8        0.59       23.62     17.15 o 
   6   8   8       52.50       57.28     16.85 o 
   7   8   8        3.18       20.40     54.20 o 
   8   8   8       65.25       71.94     24.54 o 
 -10   9   8       40.20       67.66     25.61 o 
  -9   9   8        2.66        0.92      1.10 o 
  -8   9   8      106.10       91.96      1.84 o 
  -7   9   8      477.45      484.63     28.22 o 
  -6   9   8     1136.46     1122.94    136.29 o 
  -5   9   8       44.40       82.89     15.07 o 
  -4   9   8      177.85      186.50     28.52 o 
  -3   9   8     1256.83     1245.66     84.01 o 
  -2   9   8     1584.86     1757.85     36.43 o 
  -1   9   8      292.70      267.90     26.64 o 
   0   9   8      145.47      128.37     15.57 o 
   1   9   8      232.96      265.05     32.77 o 
   2   9   8     2194.90     2189.70     36.99 o 
   3   9   8     2548.54     2431.93     74.47 o 
   4   9   8      619.68      577.01     20.76 o 
   5   9   8      327.05      363.53     48.55 o 
   6   9   8     2576.47     2311.31     79.23 o 
   7   9   8     2760.56     2830.02     34.32 o 
   8   9   8      364.57      356.82     47.20 o 
 -10  10   8      143.69      166.89     19.89 o 
  -9  10   8        4.40       23.71     54.55 o 
  -8  10   8      240.86      238.83     37.71 o 
  -7  10   8      474.44      429.11     55.91 o 
  -6  10   8       23.69       51.61     67.33 o 
  -5  10   8       58.25       73.05      5.61 o 
  -4  10   8       92.28      126.38     21.71 o 
  -3  10   8     1143.72     1222.72     26.40 o 
  -2  10   8     1260.91     1316.70     27.02 o 
  -1  10   8        0.97       26.70     14.63 o 
   0  10   8      508.96      546.66     33.45 o 
   1  10   8     2978.09     2836.37     21.37 o 
   2  10   8     3964.68     3607.42     38.79 o 
   3  10   8      352.54      302.81     28.99 o 
   4  10   8       25.58       42.68     27.84 o 
   5  10   8      269.20      264.32      9.01 o 
   6  10   8       65.12       65.77     29.22 o 
   7  10   8        1.82       14.99     33.03 o 
   8  10   8      196.03      181.19     30.69 o 
 -10  11   8       66.10      157.26    100.24 o 
  -9  11   8       55.61       59.59     84.54 o 
  -8  11   8      262.68      262.20     11.75 o 
  -7  11   8       40.29       54.47     24.09 o 
  -6  11   8        0.49        2.67     21.43 o 
  -5  11   8      415.68      456.55     26.27 o 
  -4  11   8      537.29      603.91     57.69 o 
  -3  11   8      566.64      556.53     20.22 o 
  -2  11   8        1.94       11.10     18.02 o 
  -1  11   8       23.98       22.56      3.10 o 
   0  11   8       81.48      144.70     20.91 o 
   1  11   8     1060.66     1042.11     54.20 o 
   2  11   8     1469.28     1341.35     40.12 o 
   3  11   8       70.51      103.63     45.02 o 
   4  11   8      110.37      148.19     36.19 o 
   5  11   8      343.20      333.49     23.10 o 
   6  11   8      627.90      601.29     17.25 o 
   7  11   8      536.90      538.26     21.57 o 
 -10  12   8       34.22       64.37    108.33 o 
  -9  12   8       15.71       23.53     33.67 o 
  -8  12   8      246.43      242.42     65.11 o 
  -7  12   8      528.35      580.48     58.26 o 
  -6  12   8       41.61       96.73     46.74 o 
  -5  12   8      728.72      674.84     21.98 o 
  -4  12   8      599.82      685.23     65.33 o 
  -3  12   8       37.89       36.66     10.58 o 
  -2  12   8      253.23      235.45     25.01 o 
  -1  12   8      155.10      177.66     29.67 o 
   0  12   8      107.44      103.57     16.84 o 
   1  12   8      113.17      121.27     53.77 o 
   2  12   8       69.03      131.03     26.71 o 
   3  12   8       11.36        9.22     14.48 o 
   4  12   8       62.47       81.29     16.81 o 
   5  12   8       80.03       62.17     39.91 o 
   6  12   8       29.60       44.61     34.97 o 
   7  12   8       11.63        6.64     36.94 o 
  -9  13   8        5.36       10.33     51.40 o 
  -8  13   8      150.27      152.17     27.35 o 
  -7  13   8      589.18      584.64     35.56 o 
  -6  13   8      460.94      478.58     30.44 o 
  -5  13   8        2.03        2.18     37.45 o 
  -4  13   8       21.18       24.43     21.05 o 
  -3  13   8      746.38      743.61     29.47 o 
  -2  13   8       91.61      108.30     21.72 o 
  -1  13   8        1.65        7.39     11.59 o 
   0  13   8       58.46      109.58     28.28 o 
   1  13   8      291.38      287.16     19.16 o 
   2  13   8      951.67     1033.51     32.34 o 
   3  13   8       77.22      114.30     60.78 o 
   4  13   8       49.38       89.89     24.78 o 
   5  13   8      340.66      399.41     26.85 o 
   6  13   8      299.48      296.49     26.01 o 
  -9  14   8      143.45      258.60     91.04 o 
  -8  14   8      277.74      292.75     35.50 o 
  -7  14   8      472.77      425.17     44.32 o 
  -6  14   8       19.22       18.89     17.74 o 
  -5  14   8      127.81      138.73     21.15 o 
  -4  14   8       38.03       37.45      5.52 o 
  -3  14   8       24.39       98.76     22.76 o 
  -2  14   8      693.23      660.21     15.74 o 
  -1  14   8      644.68      573.69     13.28 o 
   0  14   8      162.33      170.94     11.81 o 
   1  14   8       37.01       53.36     10.60 o 
   2  14   8       45.30       58.30     41.51 o 
   3  14   8        0.73        6.42     25.27 o 
   4  14   8      149.00      141.81     29.48 o 
   5  14   8        5.15       10.27     36.94 o 
   6  14   8      238.50      292.26    107.60 o 
  -8  15   8      296.12      293.95     10.81 o 
  -7  15   8      625.70      586.35     40.02 o 
  -6  15   8       60.68       63.03     28.36 o 
  -5  15   8        0.70       10.00     47.47 o 
  -4  15   8       87.12      124.12     43.50 o 
  -3  15   8      190.96      268.82     54.52 o 
  -2  15   8       19.21       38.09     28.17 o 
  -1  15   8      439.58      491.95     27.49 o 
   0  15   8        3.91        5.48      7.39 o 
   1  15   8      174.04      176.33     40.46 o 
   2  15   8       76.00       91.07     28.91 o 
   3  15   8        8.49        9.78     24.13 o 
   4  15   8       14.47       19.11      4.19 o 
   5  15   8       76.01       71.46      7.74 o 
  -7  16   8       33.84       35.87      1.84 o 
  -6  16   8       22.61       28.03     84.96 o 
  -5  16   8        2.21        4.17     15.08 o 
  -4  16   8       69.79       69.89     46.14 o 
  -3  16   8       40.15       40.80     21.99 o 
  -2  16   8      840.11      808.85     10.41 o 
  -1  16   8       75.54      101.96      8.42 o 
   0  16   8       43.54       36.81      8.88 o 
   1  16   8        4.17       14.97     25.83 o 
   2  16   8        9.25       11.59     15.12 o 
   3  16   8        0.40        5.84     18.36 o 
   4  16   8        1.02       14.82     48.35 o 
  -6  17   8       16.00       24.96     18.01 o 
  -5  17   8        6.33       40.20     38.67 o 
  -4  17   8       92.45      106.14     77.06 o 
  -3  17   8      494.05      550.71     34.07 o 
  -2  17   8       38.66       53.64     12.78 o 
  -1  17   8      146.44      211.12     19.42 o 
   0  17   8       30.69       52.59     64.64 o 
   1  17   8       31.80       58.61     21.45 o 
   2  17   8      186.89      314.09     60.07 o 
   3  17   8       13.31       19.66      7.81 o 
  -5  18   8       94.51       84.61     10.97 o 
  -4  18   8       48.19       61.22     29.25 o 
  -3  18   8       26.56       29.20     14.46 o 
  -2  18   8      175.19      200.34     25.34 o 
  -1  18   8       62.24       86.43     18.33 o 
   0  18   8        1.81       26.41     34.89 o 
   1  18   8      107.87      105.32     34.46 o 
   2  18   8       82.87       64.54     70.97 o 
  -3  19   8      349.98      378.97     31.99 o 
  -2  19   8      103.19      115.54     41.61 o 
  -1  19   8        2.31       18.14     47.84 o 
   0  19   8        3.01        0.92     12.25 o 
  -2 -19   9       19.54       72.39     37.07 o 
  -1 -19   9       62.06       59.34     62.53 o 
   0 -19   9        1.59       22.23      7.56 o 
   1 -19   9       23.05       23.06     23.60 o 
  -4 -18   9        4.16        6.92     28.78 o 
  -3 -18   9       31.57       30.23     12.68 o 
  -2 -18   9      187.48      186.57     37.98 o 
  -1 -18   9      148.27      133.00      8.52 o 
   0 -18   9       49.61       49.79     26.75 o 
   1 -18   9      104.21       94.70     10.41 o 
   2 -18   9      406.74      428.20     19.70 o 
   3 -18   9      477.84      401.60     18.84 o 
  -5 -17   9        3.33        6.22      7.51 o 
  -4 -17   9      199.48      220.71     32.39 o 
  -3 -17   9       13.19       14.04      7.24 o 
  -2 -17   9      132.58      138.46     10.37 o 
  -1 -17   9      111.18      140.90     25.83 o 
   0 -17   9        2.64       27.21     26.02 o 
   1 -17   9       66.20       76.34     43.22 o 
   2 -17   9      181.26      188.18      9.89 o 
   3 -17   9      760.96      667.87     30.09 o 
   4 -17   9      412.52      454.97     34.61 o 
   5 -17   9       54.77       47.43      6.89 o 
  -6 -16   9      172.97      157.91     53.06 o 
  -5 -16   9       18.47       24.38     17.79 o 
  -4 -16   9      136.51      132.60     33.53 o 
  -3 -16   9        9.37       15.63     13.17 o 
  -2 -16   9      190.63      224.72     26.13 o 
  -1 -16   9       18.47       21.41      5.66 o 
   0 -16   9      106.52      125.67      9.64 o 
   1 -16   9        0.69       51.89     44.94 o 
   2 -16   9      259.33      287.79     34.24 o 
   3 -16   9      137.80      161.58     20.51 o 
   4 -16   9       37.14       36.86     12.21 o 
   5 -16   9       53.79       42.42     39.06 o 
  -7 -15   9      115.24      117.41     21.25 o 
  -6 -15   9      116.66      134.11     16.16 o 
  -5 -15   9        0.86       10.03     22.28 o 
  -4 -15   9        4.40        6.46      1.94 o 
  -3 -15   9       82.94       93.42     21.19 o 
  -2 -15   9      487.82      484.77     23.59 o 
  -1 -15   9       35.16       41.08     23.70 o 
   0 -15   9      211.26      252.63     27.13 o 
   1 -15   9       39.54       52.95     12.40 o 
   2 -15   9      504.48      477.72     40.84 o 
   3 -15   9      644.10      583.73     36.73 o 
   4 -15   9      330.23      367.33     30.75 o 
   5 -15   9       48.44       53.45      7.85 o 
   6 -15   9       99.15      110.84     47.91 o 
  -7 -14   9      293.96      270.31     24.73 o 
  -6 -14   9      417.66      433.97     36.41 o 
  -5 -14   9      209.81      230.01     21.20 o 
  -4 -14   9       37.97       66.27     18.35 o 
  -3 -14   9       40.13       40.30     13.81 o 
  -2 -14   9       17.32       19.35      5.67 o 
  -1 -14   9       47.47       48.32     24.75 o 
   0 -14   9      211.22      185.76     34.60 o 
   1 -14   9      109.27      101.59      6.42 o 
   2 -14   9        1.23       25.70     10.82 o 
   3 -14   9       12.99       46.82     15.93 o 
   4 -14   9       40.34       43.97      8.25 o 
   5 -14   9       63.11       65.32     33.57 o 
   6 -14   9       25.73       60.92     46.90 o 
   7 -14   9       94.34       75.41    121.58 o 
  -8 -13   9        8.04       25.10     28.45 o 
  -7 -13   9      472.06      493.37     30.39 o 
  -6 -13   9      774.10      820.49     51.57 o 
  -5 -13   9       32.82       29.09      8.02 o 
  -4 -13   9        1.47       16.15     40.90 o 
  -3 -13   9      167.50      189.99     13.62 o 
  -2 -13   9      540.25      500.53     28.62 o 
  -1 -13   9       62.69       66.57     32.54 o 
   0 -13   9      174.33      156.83     16.27 o 
   1 -13   9      438.58      452.14     27.61 o 
   2 -13   9        2.93        2.50      5.87 o 
   3 -13   9      579.89      497.98     19.01 o 
   4 -13   9      410.65      428.89     35.95 o 
   5 -13   9      176.66      206.34     51.96 o 
   6 -13   9      219.94      216.91     74.40 o 
   7 -13   9      226.00      256.45     70.54 o 
  -8 -12   9       75.28       81.60     31.91 o 
  -7 -12   9       84.58       84.98     20.33 o 
  -6 -12   9      145.54      189.65     24.06 o 
  -5 -12   9       12.48       13.37     10.70 o 
  -4 -12   9      281.56      271.08     39.43 o 
  -3 -12   9      242.11      269.54     22.74 o 
  -2 -12   9       44.98       64.10     20.25 o 
  -1 -12   9       35.29       75.57     42.63 o 
   0 -12   9       27.30       24.61     22.53 o 
   1 -12   9       57.82      108.89     42.13 o 
   2 -12   9      481.17      497.44     32.81 o 
   3 -12   9        3.92        9.72     16.09 o 
   4 -12   9        0.10       17.88     18.68 o 
   5 -12   9       88.02       91.07     13.01 o 
   6 -12   9        0.22        5.41     27.63 o 
   7 -12   9      198.20      219.05     64.44 o 
   8 -12   9      141.48      124.54     63.30 o 
  -9 -11   9        1.73       11.49     44.26 o 
  -8 -11   9       89.55      101.46     24.25 o 
  -7 -11   9      394.41      389.30     21.91 o 
  -6 -11   9     1244.26     1148.38     57.99 o 
  -5 -11   9       67.30       79.52     23.54 o 
  -4 -11   9     1405.46     1497.93     66.16 o 
  -3 -11   9      181.34      216.03     26.02 o 
  -2 -11   9      699.91      628.74     26.43 o 
  -1 -11   9        8.28       12.53      7.51 o 
   0 -11   9      616.52      585.71     12.69 o 
   1 -11   9      406.41      402.76     21.60 o 
   2 -11   9      443.04      450.89     18.29 o 
   3 -11   9      804.28      768.37     38.07 o 
   4 -11   9       29.80       63.01     10.69 o 
   5 -11   9      756.64      780.09     46.29 o 
   6 -11   9        0.63       46.69     47.64 o 
   7 -11   9      231.21      320.38     74.15 o 
   8 -11   9       88.72      158.74     54.07 o 
  -9 -10   9        0.46        9.44     19.84 o 
  -8 -10   9        7.63       10.86      4.38 o 
  -7 -10   9       43.96       54.93     46.92 o 
  -6 -10   9        5.38       54.77     18.22 o 
  -5 -10   9      135.74      116.76      9.37 o 
  -4 -10   9      305.51      311.24     36.30 o 
  -3 -10   9     2057.07     1859.97      3.34 o 
  -2 -10   9      558.15      558.72     14.09 o 
  -1 -10   9       58.69       63.65     24.49 o 
   0 -10   9        1.09        9.12      6.15 o 
   1 -10   9      283.35      338.06     21.32 o 
   2 -10   9      311.64      299.96     20.39 o 
   3 -10   9      509.15      505.35     17.47 o 
   4 -10   9      381.87      418.55     26.75 o 
   5 -10   9      309.01      281.38     21.90 o 
   6 -10   9       90.76       95.21     18.71 o 
   7 -10   9      664.89      566.85     24.21 o 
   8 -10   9      257.14      252.12     20.86 o 
 -10  -9   9      281.47      240.03     64.19 o 
  -9  -9   9       46.66      120.90     46.78 o 
  -8  -9   9       22.31       33.98      8.30 o 
  -7  -9   9      965.60      926.47     26.52 o 
  -6  -9   9     1706.42     1669.94     68.70 o 
  -5  -9   9      347.99      350.14     12.16 o 
  -4  -9   9     2463.45     2192.23     50.18 o 
  -3  -9   9     1873.52     1731.07     96.10 o 
  -2  -9   9     1030.11     1101.96     71.41 o 
  -1  -9   9      361.45      374.49     16.68 o 
   0  -9   9      680.18      672.46     70.59 o 
   1  -9   9       16.66       26.91      6.38 o 
   2  -9   9      786.97      720.21     13.45 o 
   3  -9   9      297.11      337.94     21.41 o 
   4  -9   9      901.49      799.67     16.56 o 
   5  -9   9     1235.67     1437.38     63.75 o 
   6  -9   9      463.06      484.59     33.44 o 
   7  -9   9       47.66       53.34     95.09 o 
   8  -9   9       88.25       69.52     13.43 o 
   9  -9   9      114.71      158.73    100.79 o 
 -10  -8   9       23.71       40.72     50.78 o 
  -9  -8   9        0.14        7.38     12.51 o 
  -8  -8   9        0.07        5.80     33.99 o 
  -7  -8   9      161.52      173.75     11.26 o 
  -6  -8   9      155.74      248.83     29.06 o 
  -5  -8   9       65.96      104.14     43.52 o 
  -4  -8   9       68.29       84.04     32.61 o 
  -3  -8   9      105.40      141.91     20.98 o 
  -2  -8   9     3694.82     3533.96     35.53 o 
  -1  -8   9     1565.10     1489.27     57.94 o 
   0  -8   9        7.84        8.68      7.94 o 
   1  -8   9     1039.54     1085.96     21.45 o 
   2  -8   9     2012.98     1899.07     27.21 o 
   3  -8   9     2141.14     1876.56     17.06 o 
   4  -8   9      870.91      828.72     41.62 o 
   5  -8   9        2.48        7.91     29.80 o 
   6  -8   9        7.46       20.91     18.30 o 
   7  -8   9     1120.60     1119.03     86.08 o 
   8  -8   9      506.82      459.32     41.11 o 
   9  -8   9        9.10       15.02     35.93 o 
 -10  -7   9      179.13      245.28     68.70 o 
  -9  -7   9       16.19       31.40     28.17 o 
  -8  -7   9      961.62      857.45     46.69 o 
  -7  -7   9     2927.29     2783.86     27.38 o 
  -6  -7   9     3568.04     3355.26     57.17 o 
  -5  -7   9     1519.63     1395.19     24.19 o 
  -4  -7   9       15.98       86.65     20.10 o 
  -3  -7   9      241.88      262.18     20.92 o 
  -2  -7   9     2034.65     1903.10     18.31 o 
  -1  -7   9      518.73      553.75     42.02 o 
   0  -7   9       53.71       46.65     13.83 o 
   1  -7   9      754.12      759.94     19.09 o 
   2  -7   9        1.84       17.64     24.53 o 
   3  -7   9       21.35        6.58      7.48 o 
   4  -7   9       26.62       18.75     22.02 o 
   5  -7   9       86.36      119.38     39.15 o 
   6  -7   9       58.52       64.12     17.22 o 
   7  -7   9        6.51       42.41     46.85 o 
   8  -7   9       27.22       37.70     36.51 o 
   9  -7   9      199.14      189.72     27.97 o 
 -11  -6   9       43.28       43.96     65.66 o 
 -10  -6   9       80.25       92.28     35.07 o 
  -9  -6   9      348.22      379.72     37.49 o 
  -8  -6   9      498.14      446.07     49.98 o 
  -7  -6   9      124.96      150.43     25.73 o 
  -6  -6   9      296.75      285.52     17.24 o 
  -5  -6   9       40.09       38.26     13.97 o 
  -4  -6   9        9.21       84.38     18.52 o 
  -3  -6   9      994.81      947.68     40.17 o 
  -2  -6   9     2090.67     1998.62     78.56 o 
  -1  -6   9      543.03      515.20     18.75 o 
   0  -6   9        5.26       36.69     23.38 o 
   1  -6   9      190.69      186.87     17.56 o 
   2  -6   9      207.28      213.65     27.33 o 
   3  -6   9     2043.32     1984.92     33.59 o 
   4  -6   9       24.31       38.31     31.30 o 
   5  -6   9       28.23      156.12     61.96 o 
   6  -6   9      785.56      826.39     39.73 o 
   7  -6   9      326.09      342.66     45.98 o 
   8  -6   9      196.20      202.14     28.51 o 
   9  -6   9        0.42       22.32     65.44 o 
 -11  -5   9      294.44      286.71      4.24 o 
 -10  -5   9      122.57      156.65     35.65 o 
  -9  -5   9       58.77       78.66     13.55 o 
  -8  -5   9      257.08      237.24     33.91 o 
  -7  -5   9      429.57      572.32     60.59 o 
  -6  -5   9     3303.25     3214.42     54.04 o 
  -5  -5   9      692.05      950.49     73.62 o 
  -4  -5   9      847.45     1086.28     26.37 o 
  -3  -5   9     1762.45     1645.33     15.04 o 
  -2  -5   9      522.38      512.10    132.34 o 
  -1  -5   9      458.19      472.49     33.95 o 
   0  -5   9       18.59       37.87     24.47 o 
   1  -5   9      137.43      132.31      6.61 o 
   2  -5   9        3.01        9.27     21.77 o 
   3  -5   9      204.96      277.12     41.06 o 
   4  -5   9        2.32       32.64     63.19 o 
   5  -5   9      134.26      171.72     19.77 o 
   6  -5   9      335.53      355.03     21.06 o 
   7  -5   9      121.86      128.07      9.20 o 
   8  -5   9        0.81        0.00     38.77 o 
   9  -5   9      197.56      278.89     50.26 o 
 -11  -4   9        7.32       19.57     25.30 o 
 -10  -4   9       78.14       78.96     24.81 o 
  -9  -4   9       94.99       87.46     33.40 o 
  -8  -4   9      482.26      450.75     50.69 o 
  -7  -4   9     1542.17     1498.78     34.87 o 
  -6  -4   9      721.73      792.88     67.90 o 
  -5  -4   9       59.87       59.32     10.72 o 
  -4  -4   9      228.74      211.17     33.39 o 
  -3  -4   9     5060.82     4818.94     20.38 o 
  -2  -4   9     6892.65     6412.43     31.82 o 
  -1  -4   9       52.29       53.29     11.87 o 
   0  -4   9      345.42      394.46     20.48 o 
   1  -4   9     1634.94     1538.84     29.53 o 
   2  -4   9     2598.65     2450.09    102.34 o 
   3  -4   9      134.83      243.92     67.11 o 
   4  -4   9      100.39      129.09     15.81 o 
   5  -4   9       62.19       59.29      7.47 o 
   6  -4   9       18.84       21.47     78.19 o 
   7  -4   9      144.03      124.63     22.59 o 
   8  -4   9       68.42       71.73     13.89 o 
   9  -4   9        0.22        0.00     51.24 o 
 -11  -3   9      118.78      124.67     50.38 o 
 -10  -3   9       48.64       76.33     49.26 o 
  -9  -3   9       19.96       28.93     15.33 o 
  -8  -3   9        3.72        9.59     12.12 o 
  -7  -3   9       32.89       41.35     13.01 o 
  -6  -3   9      547.93      611.88     47.88 o 
  -5  -3   9       12.55       17.13      9.22 o 
  -4  -3   9       66.23       65.33     16.16 o 
  -3  -3   9        7.33        3.90      2.74 o 
  -2  -3   9       11.33       26.40     13.66 o 
  -1  -3   9       90.76       83.79      6.31 o 
   0  -3   9       28.85       74.19     24.61 o 
   1  -3   9       55.68      137.76     20.04 o 
   2  -3   9      474.95      536.85     35.79 o 
   3  -3   9     1365.18     1178.53     93.97 o 
   4  -3   9      301.16      313.73     26.27 o 
   5  -3   9       68.67       95.19     21.91 o 
   6  -3   9        4.44        1.93     13.17 o 
   7  -3   9      508.35      506.83     53.78 o 
   8  -3   9      269.60      289.71     24.89 o 
   9  -3   9       59.00       57.82     11.69 o 
  10  -3   9        0.39        7.48     21.70 o 
 -11  -2   9       59.92       57.25     40.26 o 
 -10  -2   9       14.25       63.60     48.52 o 
  -9  -2   9       34.53       28.31     24.06 o 
  -8  -2   9       35.13       65.74     11.98 o 
  -7  -2   9      390.01      474.74     46.27 o 
  -6  -2   9      927.03     1028.71     99.84 o 
  -5  -2   9      286.10      238.11     34.92 o 
  -4  -2   9      204.57      272.73     29.55 o 
  -3  -2   9      120.05      143.43     30.06 o 
  -2  -2   9     5773.30     5243.35     61.86 o 
  -1  -2   9     4907.74     4524.69    130.94 o 
   0  -2   9      275.20      243.63     10.41 o 
   1  -2   9     1032.53     1005.43     51.43 o 
   2  -2   9      374.63      411.54     19.64 o 
   3  -2   9      829.94      755.26     36.31 o 
   4  -2   9       23.07       25.51     16.90 o 
   5  -2   9      461.13      489.61     54.99 o 
   6  -2   9       43.15       53.19     13.16 o 
   7  -2   9        6.33       11.62     14.99 o 
   8  -2   9       30.31       35.58     64.49 o 
   9  -2   9        3.43        6.21     15.83 o 
  10  -2   9        6.03       17.93     46.54 o 
 -11  -1   9       18.61       66.48     22.12 o 
 -10  -1   9        7.90       22.12     39.70 o 
  -9  -1   9       63.71       94.26     35.37 o 
  -8  -1   9       27.86       18.73     32.98 o 
  -7  -1   9       82.88       92.41     19.77 o 
  -6  -1   9      125.77      129.53     17.85 o 
  -5  -1   9      137.32      147.35     33.69 o 
  -4  -1   9      190.75      244.07     46.37 o 
  -3  -1   9      815.13      892.28     43.58 o 
  -2  -1   9      672.96      777.06     81.84 o 
  -1  -1   9      121.23      172.10     49.60 o 
   0  -1   9      404.97      452.34     26.48 o 
   1  -1   9        1.46       23.44     33.59 o 
   2  -1   9      826.78      816.90     38.12 o 
   3  -1   9     1815.39     1739.42    131.83 o 
   4  -1   9      528.80      592.08     48.99 o 
   5  -1   9      186.51      215.87     26.50 o 
   6  -1   9     1934.50     2035.92     38.70 o 
   7  -1   9     1038.92     1042.31     31.30 o 
   8  -1   9        1.61       41.47     49.72 o 
   9  -1   9       70.10       61.62     40.47 o 
  10  -1   9        5.08       82.76     82.18 o 
 -11   0   9      169.77      153.95     17.73 o 
 -10   0   9        0.46       10.06     26.39 o 
  -9   0   9       58.97      136.48     26.27 o 
  -8   0   9       17.95       37.99     26.68 o 
  -7   0   9      575.78      691.37     72.61 o 
  -6   0   9      501.53      420.75     24.69 o 
  -5   0   9       86.11      129.30     23.42 o 
  -4   0   9      215.91      194.89      4.19 o 
  -3   0   9     5464.61     4893.72    129.15 o 
  -2   0   9     8084.61     7914.94     78.65 o 
  -1   0   9     1752.66     1864.52     37.74 o 
   0   0   9     1241.85     1233.04     68.37 o 
   1   0   9     2622.20     2525.85    167.31 o 
   2   0   9     2201.27     2176.87     55.13 o 
   3   0   9     1480.09     1434.68     27.73 o 
   4   0   9      337.50      346.35     32.93 o 
   5   0   9       28.37       38.04     28.61 o 
   6   0   9       24.04       89.24     24.58 o 
   7   0   9       53.33       45.95     30.90 o 
   8   0   9       13.13       14.71     75.04 o 
   9   0   9        6.96        6.10     27.42 o 
  10   0   9        1.97       24.79     77.83 o 
 -11   1   9       29.88       39.58     50.97 o 
 -10   1   9       38.07       54.41     23.23 o 
  -9   1   9      119.09      142.77     38.07 o 
  -8   1   9        0.12        4.88     51.95 o 
  -7   1   9      299.63      291.61     24.21 o 
  -6   1   9       91.16       75.63     31.37 o 
  -5   1   9      406.02      402.52     25.91 o 
  -4   1   9     1533.82     1486.36     33.50 o 
  -3   1   9     1815.80     2004.18     48.53 o 
  -2   1   9     1620.14     1790.79     37.01 o 
  -1   1   9      200.22      249.98     27.16 o 
   0   1   9        4.83       12.30     14.21 o 
   1   1   9     6261.05     5845.91     80.26 o 
   2   1   9    11992.56    12086.30    116.01 o 
   3   1   9     2063.22     2017.47     75.31 o 
   4   1   9      108.80      184.99     49.20 o 
   5   1   9      294.15      321.46     23.94 o 
   6   1   9      440.62      425.65     26.56 o 
   7   1   9      396.48      423.16     29.14 o 
   8   1   9       63.13       95.50     72.24 o 
   9   1   9      260.01      229.80      3.40 o 
 -11   2   9      270.95      328.62     62.37 o 
 -10   2   9      122.33      112.47     36.75 o 
  -9   2   9       39.93       54.50     19.11 o 
  -8   2   9        3.12       17.83     59.95 o 
  -7   2   9     1007.27      891.53     44.86 o 
  -6   2   9      395.18      371.39     12.09 o 
  -5   2   9       19.73       42.42     11.37 o 
  -4   2   9      652.63      551.33     22.26 o 
  -3   2   9     4733.99     4601.27    106.61 o 
  -2   2   9     4506.60     4454.87     57.18 o 
  -1   2   9     1088.06      965.86     24.37 o 
   0   2   9      448.93      619.11     34.09 o 
   1   2   9      937.16      938.52     46.62 o 
   2   2   9      422.78      598.12    105.73 o 
   3   2   9       73.32      105.81     48.85 o 
   4   2   9       50.33       62.72     35.64 o 
   5   2   9      115.03      132.34     11.29 o 
   6   2   9      690.43      625.22     19.97 o 
   7   2   9      436.10      453.57     30.65 o 
   8   2   9       40.23       47.92     58.43 o 
   9   2   9        4.49       14.90     26.06 o 
 -11   3   9       20.55       14.13     38.12 o 
 -10   3   9       93.97       99.23     26.56 o 
  -9   3   9       18.10       24.60     18.13 o 
  -8   3   9      206.44      181.73     35.81 o 
  -7   3   9      369.97      360.48     38.59 o 
  -6   3   9       66.10       77.27     20.12 o 
  -5   3   9      167.53      252.25     54.18 o 
  -4   3   9      377.87      381.08     24.58 o 
  -3   3   9     2784.58     2718.64     71.18 o 
  -2   3   9     1590.06     1731.92     34.86 o 
  -1   3   9       70.10       74.24     11.06 o 
   0   3   9     1894.44     1937.35     35.48 o 
   1   3   9       32.90       29.63     13.05 o 
   2   3   9      265.16      246.11     43.18 o 
   3   3   9     3095.47     2871.83     71.10 o 
   4   3   9     1957.19     1948.78     61.57 o 
   5   3   9      166.53      208.01     19.04 o 
   6   3   9      655.78      614.55     44.98 o 
   7   3   9      454.07      418.33     23.57 o 
   8   3   9        1.98       21.79     29.07 o 
   9   3   9       25.81       72.73     30.02 o 
 -11   4   9      307.49      356.08     69.70 o 
 -10   4   9        3.02       14.69     25.24 o 
  -9   4   9        0.97        2.06      4.39 o 
  -8   4   9      441.61      390.88     50.15 o 
  -7   4   9      679.28      641.16     19.47 o 
  -6   4   9       12.18       24.74     20.76 o 
  -5   4   9        1.44       42.32     27.83 o 
  -4   4   9      762.73      736.91     13.82 o 
  -3   4   9     1893.56     1949.09     51.08 o 
  -2   4   9     4015.55     3872.86     22.87 o 
  -1   4   9      455.10      390.21     18.09 o 
   0   4   9      449.20      418.03     36.13 o 
   1   4   9     1324.41     1269.96     35.94 o 
   2   4   9       31.45       48.35     20.60 o 
   3   4   9       82.61      125.72     43.02 o 
   4   4   9       66.41      138.79     37.40 o 
   5   4   9       25.58       19.11      6.62 o 
   6   4   9        4.49        8.27      7.50 o 
   7   4   9      162.90      180.44     24.23 o 
   8   4   9       20.94       15.75      3.70 o 
   9   4   9       14.07       17.77      6.10 o 
 -11   5   9      157.71      184.75     61.19 o 
 -10   5   9      125.05      132.22      7.95 o 
  -9   5   9       19.51       30.67     58.34 o 
  -8   5   9      488.86      434.48     28.56 o 
  -7   5   9     2244.26     2255.31     95.33 o 
  -6   5   9      183.94      229.84     19.09 o 
  -5   5   9      184.26      175.41     67.68 o 
  -4   5   9      234.20      269.95     12.75 o 
  -3   5   9     2258.18     2230.31     28.14 o 
  -2   5   9     1368.96     1298.31     15.11 o 
  -1   5   9      363.50      338.46     23.07 o 
   0   5   9       30.48       70.59     24.39 o 
   1   5   9     2820.36     2766.31     50.12 o 
   2   5   9     8373.16     7706.22    139.73 o 
   3   5   9      449.35      420.69     18.71 o 
   4   5   9        1.66        3.13     46.91 o 
   5   5   9      861.04      789.09     44.73 o 
   6   5   9      714.72      638.65     35.62 o 
   7   5   9      264.55      314.35     25.81 o 
   8   5   9       22.09       34.69     37.60 o 
   9   5   9       75.54      106.97     11.60 o 
 -11   6   9      120.27      161.89     23.91 o 
 -10   6   9        5.64        2.76      7.86 o 
  -9   6   9        8.10       78.53     54.44 o 
  -8   6   9       37.35       44.73     25.07 o 
  -7   6   9      329.46      383.17     40.42 o 
  -6   6   9       24.55       43.96     25.77 o 
  -5   6   9      155.23      159.82      9.64 o 
  -4   6   9        3.53       17.79     31.20 o 
  -3   6   9       19.46       70.25     14.90 o 
  -2   6   9        2.15        4.47      2.10 o 
  -1   6   9       36.15       55.61     12.13 o 
   0   6   9       86.68      171.09     31.51 o 
   1   6   9      637.74      578.41     10.91 o 
   2   6   9      567.76      501.89     25.21 o 
   3   6   9      247.23      219.72     51.56 o 
   4   6   9      130.43      188.38     45.95 o 
   5   6   9       13.13       53.62     23.08 o 
   6   6   9      556.70      545.27     33.66 o 
   7   6   9      717.15      646.50     24.50 o 
   8   6   9       21.30       13.62     14.67 o 
   9   6   9       29.89       53.94     48.85 o 
 -11   7   9      196.86      246.65     50.40 o 
 -10   7   9      160.51      157.67     48.80 o 
  -9   7   9       26.20       68.43     26.58 o 
  -8   7   9      221.06      231.33     22.07 o 
  -7   7   9     1046.85     1247.07     82.45 o 
  -6   7   9       75.26      151.64     36.09 o 
  -5   7   9      101.45      103.25     36.34 o 
  -4   7   9        9.43       52.31     46.53 o 
  -3   7   9      604.58      762.09     39.40 o 
  -2   7   9      597.61      708.55     42.00 o 
  -1   7   9        3.80       29.98     14.52 o 
   0   7   9      267.39      248.17      9.84 o 
   1   7   9      953.82     1019.01     63.11 o 
   2   7   9      970.89      954.94     88.31 o 
   3   7   9      546.61      521.23     50.38 o 
   4   7   9       69.38       67.16     23.07 o 
   5   7   9       38.81      117.95     45.35 o 
   6   7   9      285.51      325.60     29.32 o 
   7   7   9       17.63       41.17     29.39 o 
   8   7   9      121.44      128.51     29.83 o 
 -11   8   9      186.94      180.80    110.54 o 
 -10   8   9        6.55       83.75     84.92 o 
  -9   8   9       40.66       53.26     23.19 o 
  -8   8   9        1.93       21.60     49.49 o 
  -7   8   9      113.79      157.79     61.22 o 
  -6   8   9      341.76      335.04     23.11 o 
  -5   8   9       30.37       25.46     31.56 o 
  -4   8   9       64.88       61.25      8.42 o 
  -3   8   9      107.58      152.40     19.45 o 
  -2   8   9      617.57      618.11      8.98 o 
  -1   8   9      136.51      151.39      7.67 o 
   0   8   9      773.54      749.18     19.96 o 
   1   8   9        0.55       12.43      7.54 o 
   2   8   9      178.02      183.21     28.34 o 
   3   8   9       38.15       27.88     34.33 o 
   4   8   9      261.76      258.67     39.05 o 
   5   8   9      392.23      409.16     38.01 o 
   6   8   9      292.88      258.77     25.97 o 
   7   8   9      242.75      241.80     46.49 o 
   8   8   9      104.09      109.73      6.67 o 
 -10   9   9       95.54      147.81     37.12 o 
  -9   9   9       66.46      118.22     61.42 o 
  -8   9   9      592.39      572.65     40.75 o 
  -7   9   9      267.73      374.17     57.33 o 
  -6   9   9      156.39      151.45      5.27 o 
  -5   9   9       70.60       80.68      5.65 o 
  -4   9   9        4.61       69.14     41.24 o 
  -3   9   9     1380.90     1306.58     88.50 o 
  -2   9   9     1701.01     1725.12     32.78 o 
  -1   9   9      247.16      291.89     20.31 o 
   0   9   9       14.02       23.24     10.83 o 
   1   9   9     1265.81     1494.99     71.79 o 
   2   9   9     2608.02     2491.14     28.57 o 
   3   9   9      543.90      538.31     27.24 o 
   4   9   9       54.08       47.45     16.20 o 
   5   9   9      469.93      533.01     29.47 o 
   6   9   9      137.39      127.01      9.12 o 
   7   9   9        1.06        4.50     18.93 o 
   8   9   9       24.88       73.67     25.26 o 
 -10  10   9      108.58      111.04     26.53 o 
  -9  10   9        6.36       25.72     10.94 o 
  -8  10   9       68.06       72.69     17.31 o 
  -7  10   9        8.39       11.96      3.66 o 
  -6  10   9        0.75       13.57     38.57 o 
  -5  10   9      231.15      305.99     46.58 o 
  -4  10   9       15.88       43.70     55.97 o 
  -3  10   9      458.10      416.48     10.76 o 
  -2  10   9      591.60      551.88     33.17 o 
  -1  10   9       76.76       83.33     11.77 o 
   0  10   9        4.47       41.00     31.56 o 
   1  10   9      196.80      263.97     47.20 o 
   2  10   9     1677.63     1811.91     38.91 o 
   3  10   9      584.99      571.20     22.82 o 
   4  10   9        2.05       31.38     25.38 o 
   5  10   9      244.79      250.41     33.76 o 
   6  10   9      729.49      727.84     22.82 o 
   7  10   9      542.38      529.93     21.71 o 
 -10  11   9       30.89       30.72     80.56 o 
  -9  11   9      136.25      139.57     12.69 o 
  -8  11   9      219.79      255.64     40.25 o 
  -7  11   9      626.26      632.02     52.43 o 
  -6  11   9      109.67      194.05     46.93 o 
  -5  11   9      251.16      261.65     42.76 o 
  -4  11   9       65.05       74.13     30.87 o 
  -3  11   9     1013.67      968.93     13.89 o 
  -2  11   9        1.38        0.89      7.61 o 
  -1  11   9      514.95      503.03     37.86 o 
   0  11   9        3.91        3.98      9.39 o 
   1  11   9      505.75      599.96     67.23 o 
   2  11   9      592.25      577.94     40.42 o 
   3  11   9       19.52       48.40     22.80 o 
   4  11   9       27.27       29.03      7.27 o 
   5  11   9      256.05      241.84      9.85 o 
   6  11   9      388.76      376.17     34.57 o 
   7  11   9      200.04      273.17     61.89 o 
  -9  12   9       15.01       11.96     27.13 o 
  -8  12   9      108.99      114.95      5.98 o 
  -7  12   9      223.03      186.25     12.52 o 
  -6  12   9      253.97      240.10     15.08 o 
  -5  12   9       20.93       24.97      2.50 o 
  -4  12   9       56.75       65.44     18.85 o 
  -3  12   9     1455.62     1471.02     46.84 o 
  -2  12   9      150.81      168.94     15.80 o 
  -1  12   9        0.71        3.18      1.10 o 
   0  12   9      211.53      209.86     22.07 o 
   1  12   9      448.58      448.43     18.68 o 
   2  12   9      274.52      335.82     24.47 o 
   3  12   9       14.32       19.57     47.22 o 
   4  12   9        1.14       20.69      9.73 o 
   5  12   9      312.15      369.02     30.80 o 
   6  12   9      317.45      359.04     28.22 o 
   7  12   9      206.58      266.33     91.41 o 
  -9  13   9      105.77      147.33     61.06 o 
  -8  13   9      660.27      618.68     21.45 o 
  -7  13   9      771.48      683.12      5.89 o 
  -6  13   9       11.00       31.00     59.38 o 
  -5  13   9       22.22       60.33     71.53 o 
  -4  13   9      325.18      289.09     52.90 o 
  -3  13   9       15.93       15.60      4.78 o 
  -2  13   9       14.71       23.26     19.07 o 
  -1  13   9      443.47      484.16     23.74 o 
   0  13   9      255.11      258.00     30.10 o 
   1  13   9        0.93       24.87     39.80 o 
   2  13   9       87.34       71.36     16.43 o 
   3  13   9      223.01      212.96     25.46 o 
   4  13   9       15.06       26.92     24.00 o 
   5  13   9        2.67       33.82     38.68 o 
   6  13   9        0.09        0.00     66.03 o 
  -8  14   9      141.75      135.58      8.37 o 
  -7  14   9      315.33      352.72     32.89 o 
  -6  14   9       27.29       23.91     20.07 o 
  -5  14   9      111.95      105.14     21.06 o 
  -4  14   9      795.10      782.82     29.15 o 
  -3  14   9      560.37      513.53     23.28 o 
  -2  14   9      232.53      283.15     29.92 o 
  -1  14   9        1.93       11.44     35.80 o 
   0  14   9       61.32       93.14     14.57 o 
   1  14   9      434.71      461.95     29.72 o 
   2  14   9      127.41      181.15     52.38 o 
   3  14   9      127.33      145.10     19.21 o 
   4  14   9       18.38       40.96     17.61 o 
   5  14   9      212.19      257.28     22.94 o 
  -8  15   9      489.84      515.74    128.57 o 
  -7  15   9      164.87      156.52     57.39 o 
  -6  15   9       77.56       83.60     71.44 o 
  -5  15   9        3.49        1.97     37.71 o 
  -4  15   9        4.09       23.50     74.35 o 
  -3  15   9      530.54      558.45     18.20 o 
  -2  15   9        0.42        0.09      8.29 o 
  -1  15   9      998.44      955.76     24.91 o 
   0  15   9      165.27      158.74     29.32 o 
   1  15   9       32.87       34.36     13.23 o 
   2  15   9        5.39       25.52     41.53 o 
   3  15   9      106.17      164.04     18.37 o 
   4  15   9        0.24        5.55     15.41 o 
   5  15   9        0.47        0.00     19.50 o 
  -7  16   9      222.47      231.45     19.86 o 
  -6  16   9       41.49       35.45     20.44 o 
  -5  16   9       36.73       40.31     39.22 o 
  -4  16   9      460.27      435.40     27.90 o 
  -3  16   9     1336.49     1195.99     66.18 o 
  -2  16   9       29.95       70.11     27.02 o 
  -1  16   9      551.59      593.70     43.22 o 
   0  16   9        6.27       20.23     18.18 o 
   1  16   9      121.44      122.72     39.14 o 
   2  16   9       34.90       88.28     45.71 o 
   3  16   9        5.37       25.52     26.22 o 
   4  16   9       10.35       19.39     25.24 o 
  -6  17   9       15.46       78.10     70.44 o 
  -5  17   9        0.02        2.26     33.26 o 
  -4  17   9        8.74       19.64     33.88 o 
  -3  17   9      105.34      177.81     73.60 o 
  -2  17   9       82.69       74.37      4.72 o 
  -1  17   9        8.28       18.30     20.63 o 
   0  17   9       42.22       40.16     11.52 o 
   1  17   9       34.68       68.31     35.53 o 
   2  17   9        8.97       32.58     39.83 o 
   3  17   9       14.55       37.21     19.22 o 
  -5  18   9       43.68       98.64     76.97 o 
  -4  18   9      385.64      347.21     22.31 o 
  -3  18   9      466.26      479.02     56.93 o 
  -2  18   9        9.08       19.07     28.23 o 
  -1  18   9        0.27       35.99     31.82 o 
   0  18   9       13.52       42.38     53.25 o 
   1  18   9      114.20      156.57     20.97 o 
  -3 -18  10       12.31       46.50     33.89 o 
  -2 -18  10        1.27        6.58     13.27 o 
  -1 -18  10        3.50       43.49     36.70 o 
   0 -18  10       60.90       58.86      8.06 o 
   1 -18  10       69.59       76.25     19.58 o 
   2 -18  10       59.06       81.42     31.32 o 
   3 -18  10      112.51      108.72     18.65 o 
  -4 -17  10        3.76        7.99     15.85 o 
  -3 -17  10       40.12       55.51     27.69 o 
  -2 -17  10      122.60      123.47     19.96 o 
  -1 -17  10      118.62      133.92     47.33 o 
   0 -17  10       17.10       13.39     12.09 o 
   1 -17  10      133.00      143.58     38.24 o 
   2 -17  10      191.56      233.16     22.37 o 
   3 -17  10      136.48      169.93     38.46 o 
   4 -17  10      216.19      199.48     53.60 o 
  -5 -16  10        2.53        8.36     22.86 o 
  -4 -16  10        6.23       15.85     20.67 o 
  -3 -16  10        8.07       13.87     19.10 o 
  -2 -16  10      309.73      318.69     21.07 o 
  -1 -16  10      142.01      158.83     21.16 o 
   0 -16  10      220.39      233.80     31.09 o 
   1 -16  10       43.28       52.71      5.69 o 
   2 -16  10      256.92      202.85     13.28 o 
   3 -16  10      554.48      502.70     14.96 o 
   4 -16  10      141.09      135.36     14.88 o 
   5 -16  10        2.79       18.94     46.90 o 
  -6 -15  10      462.44      530.70     50.97 o 
  -5 -15  10       81.57       92.07     23.65 o 
  -4 -15  10       53.55       81.47     13.42 o 
  -3 -15  10        0.57        5.38     13.19 o 
  -2 -15  10       95.05      121.53     21.00 o 
  -1 -15  10      122.28      144.39     14.66 o 
   0 -15  10        2.40        2.51     38.27 o 
   1 -15  10        3.35        3.26      4.21 o 
   2 -15  10       27.34       31.82     16.25 o 
   3 -15  10      103.56       91.66      8.97 o 
   4 -15  10       12.35       13.48     28.14 o 
   5 -15  10       51.44       49.40     21.98 o 
   6 -15  10       27.18       30.35     71.92 o 
  -7 -14  10      276.55      260.84      4.46 o 
  -6 -14  10      455.91      432.54     13.16 o 
  -5 -14  10      128.05      107.54     15.16 o 
  -4 -14  10        0.62       10.56     25.34 o 
  -3 -14  10      258.98      253.01     30.11 o 
  -2 -14  10      802.07      694.04     10.68 o 
  -1 -14  10      172.97      231.21     20.18 o 
   0 -14  10       45.52       65.01      9.76 o 
   1 -14  10      447.39      468.54     13.08 o 
   2 -14  10      337.05      312.10     20.93 o 
   3 -14  10      388.02      383.89     32.02 o 
   4 -14  10       59.62       54.05     25.73 o 
   5 -14  10       10.27        5.63     43.69 o 
   6 -14  10      130.13      179.20     25.15 o 
  -8 -13  10      435.26      473.25     68.42 o 
  -7 -13  10      381.85      352.87     41.29 o 
  -6 -13  10      539.01      562.49     42.79 o 
  -5 -13  10      207.21      211.13     33.00 o 
  -4 -13  10       74.27      111.42     19.31 o 
  -3 -13  10        0.98       13.97      8.41 o 
  -2 -13  10       71.83       93.63     15.14 o 
  -1 -13  10       96.51       73.82     11.79 o 
   0 -13  10        4.26       11.69     23.09 o 
   1 -13  10        0.38        5.67      5.28 o 
   2 -13  10       43.68       57.39     22.23 o 
   3 -13  10        3.01       18.07     13.06 o 
   4 -13  10      282.07      253.51     22.51 o 
   5 -13  10      361.22      460.74     63.46 o 
   6 -13  10       16.78       13.93     44.13 o 
   7 -13  10        3.71        2.76    114.22 o 
  -8 -12  10       13.48       53.23     24.30 o 
  -7 -12  10      322.13      328.69     13.86 o 
  -6 -12  10      472.30      489.45     27.28 o 
  -5 -12  10        1.65        2.65     17.28 o 
  -4 -12  10       40.73      110.58     21.85 o 
  -3 -12  10      480.93      452.83     12.15 o 
  -2 -12  10      412.07      427.27     19.28 o 
  -1 -12  10       34.25       32.82     22.41 o 
   0 -12  10      701.47      685.25     17.73 o 
   1 -12  10      569.79      542.29     12.91 o 
   2 -12  10      218.42      206.91      9.32 o 
   3 -12  10      137.72      122.71      6.10 o 
   4 -12  10        1.62       22.39     28.17 o 
   5 -12  10      147.61      132.17     22.90 o 
   6 -12  10      151.67      258.04     63.15 o 
   7 -12  10       73.45       83.16     54.94 o 
  -9 -11  10      126.18      168.29     50.76 o 
  -8 -11  10       40.95       52.02     23.71 o 
  -7 -11  10      155.98      166.06     12.46 o 
  -6 -11  10      217.28      235.03     23.86 o 
  -5 -11  10        5.73       35.06     45.86 o 
  -4 -11  10        0.60        3.68     12.17 o 
  -3 -11  10      124.80      114.64     22.89 o 
  -2 -11  10       63.31       63.65     16.24 o 
  -1 -11  10      100.38      120.70     12.34 o 
   0 -11  10       34.11       45.92     35.04 o 
   1 -11  10        1.32       19.53     34.18 o 
   2 -11  10      104.13       94.98     44.53 o 
   3 -11  10       91.97       98.86     14.34 o 
   4 -11  10       16.57       16.59     18.68 o 
   5 -11  10        9.22       22.50     44.34 o 
   6 -11  10      170.38      173.03     10.57 o 
   7 -11  10       46.31       46.50     46.96 o 
   8 -11  10       72.56      114.04     43.59 o 
  -9 -10  10        2.35       49.58     23.93 o 
  -8 -10  10       77.15       98.22     28.24 o 
  -7 -10  10      447.46      441.81     14.24 o 
  -6 -10  10     1208.97     1136.53     15.99 o 
  -5 -10  10        1.72       17.40     20.75 o 
  -4 -10  10     1025.86     1009.63     21.56 o 
  -3 -10  10        4.69       12.00      5.42 o 
  -2 -10  10     1443.84     1485.39     52.22 o 
  -1 -10  10      165.24      160.48     23.27 o 
   0 -10  10      728.18      729.38     17.10 o 
   1 -10  10        1.09        5.11     14.81 o 
   2 -10  10       77.22      138.90     23.65 o 
   3 -10  10       39.45       44.90     13.16 o 
   4 -10  10        2.01        8.20     22.05 o 
   5 -10  10     1044.26      986.09     35.07 o 
   6 -10  10        1.42       51.69     47.91 o 
   7 -10  10      283.82      325.05     62.81 o 
   8 -10  10       21.95       15.46      7.52 o 
  -9  -9  10        5.45       25.04     37.67 o 
  -8  -9  10        2.87       12.79     32.73 o 
  -7  -9  10        9.62       43.13     85.06 o 
  -6  -9  10       63.48       71.20     34.06 o 
  -5  -9  10       67.71       80.24     12.41 o 
  -4  -9  10      105.58      131.29     35.38 o 
  -3  -9  10     1513.11     1623.86     55.81 o 
  -2  -9  10     1555.47     1396.60     52.02 o 
  -1  -9  10      129.88      125.27     21.99 o 
   0  -9  10       73.09       96.31     21.26 o 
   1  -9  10      253.59      248.40     22.94 o 
   2  -9  10     1273.21     1364.94    100.03 o 
   3  -9  10     1832.98     1791.34     34.99 o 
   4  -9  10      122.62      195.46     34.52 o 
   5  -9  10        0.66       13.90      9.94 o 
   6  -9  10      921.66      899.68     65.75 o 
   7  -9  10      755.95      668.76     58.12 o 
   8  -9  10       59.69       60.33      2.57 o 
 -10  -8  10       52.29       81.66     71.00 o 
  -9  -8  10        2.23       20.34     35.46 o 
  -8  -8  10       44.59       71.12     41.72 o 
  -7  -8  10     1713.36     1712.08     37.83 o 
  -6  -8  10     2412.79     2467.07     46.60 o 
  -5  -8  10      655.80      588.90     43.41 o 
  -4  -8  10     1020.91      952.59     47.89 o 
  -3  -8  10     4584.69     4493.97     68.68 o 
  -2  -8  10     2357.32     2175.51     78.56 o 
  -1  -8  10     1416.63     1474.09     36.21 o 
   0  -8  10      661.71      661.72     55.50 o 
   1  -8  10      484.75      456.00     17.21 o 
   2  -8  10      657.34      685.75     36.88 o 
   3  -8  10       11.19       14.55     28.77 o 
   4  -8  10      179.15      240.21     67.32 o 
   5  -8  10      213.24      221.70     23.82 o 
   6  -8  10      455.29      480.38     29.53 o 
   7  -8  10        7.92       10.05      7.88 o 
   8  -8  10      148.72      183.26     48.89 o 
   9  -8  10      149.28      161.86     85.89 o 
 -10  -7  10       17.46       18.66      6.33 o 
  -9  -7  10      100.77      103.55      2.57 o 
  -8  -7  10      135.85      145.63     27.67 o 
  -7  -7  10        0.84        1.16     10.77 o 
  -6  -7  10       34.65       33.47     17.51 o 
  -5  -7  10      187.47      207.49     37.33 o 
  -4  -7  10      235.37      245.41     42.69 o 
  -3  -7  10        1.08       50.13     22.28 o 
  -2  -7  10     1819.65     1807.56     42.64 o 
  -1  -7  10      398.72      392.26     23.35 o 
   0  -7  10       61.88      173.27     32.17 o 
   1  -7  10     3088.17     3035.71     61.87 o 
   2  -7  10     2997.80     2852.92     53.94 o 
   3  -7  10     1363.26     1210.98     32.04 o 
   4  -7  10       22.98       32.72     48.24 o 
   5  -7  10      113.88      148.22     55.18 o 
   6  -7  10       96.12      187.69     87.00 o 
   7  -7  10      359.59      368.14     67.88 o 
   8  -7  10      240.06      204.85     24.19 o 
   9  -7  10        1.29       15.71     45.71 o 
 -10  -6  10        1.34        0.00     35.37 o 
  -9  -6  10       49.80       76.75     11.62 o 
  -8  -6  10      240.98      223.73     32.28 o 
  -7  -6  10     1702.71     1749.00     65.24 o 
  -6  -6  10     1693.04     1632.11     51.05 o 
  -5  -6  10      729.71      727.30     56.69 o 
  -4  -6  10     1504.17     1544.35     46.01 o 
  -3  -6  10     4457.59     4178.96     65.91 o 
  -2  -6  10     3897.09     3632.06     46.23 o 
  -1  -6  10     1794.26     1742.64    102.60 o 
   0  -6  10       17.74      101.75     22.64 o 
   1  -6  10       11.66       48.51     31.19 o 
   2  -6  10      103.61      117.94     12.38 o 
   3  -6  10      131.26      204.22     59.66 o 
   4  -6  10       56.16      110.39     13.49 o 
   5  -6  10       47.67       52.73     12.23 o 
   6  -6  10      265.50      293.73     12.14 o 
   7  -6  10        7.06        5.52     13.61 o 
   8  -6  10       19.32       18.39     22.81 o 
   9  -6  10       51.22       43.41     52.93 o 
 -11  -5  10        7.61       46.53    109.99 o 
 -10  -5  10       52.46       62.03     19.31 o 
  -9  -5  10      635.68      603.65     23.66 o 
  -8  -5  10      401.12      374.77     12.68 o 
  -7  -5  10       30.48       29.08     25.18 o 
  -6  -5  10       11.99      134.11     51.42 o 
  -5  -5  10      312.69      326.14     33.98 o 
  -4  -5  10        0.56        9.11     36.44 o 
  -3  -5  10     2099.78     1916.50     69.44 o 
  -2  -5  10     1902.58     1879.54     35.05 o 
  -1  -5  10      502.13      601.69     52.71 o 
   0  -5  10        2.11       49.67     22.85 o 
   1  -5  10       93.39      109.62     27.77 o 
   2  -5  10      438.55      412.97     21.05 o 
   3  -5  10      657.56      685.48     29.93 o 
   4  -5  10       52.09       79.06     53.57 o 
   5  -5  10       55.09       63.41      8.04 o 
   6  -5  10        4.78       19.04     28.78 o 
   7  -5  10       98.30      168.83     42.20 o 
   8  -5  10       47.11       32.31     30.99 o 
   9  -5  10       39.74       35.37     83.80 o 
 -11  -4  10       97.37       95.49     52.58 o 
 -10  -4  10       13.64       43.01     42.76 o 
  -9  -4  10        1.05       23.79     41.12 o 
  -8  -4  10      436.43      524.68     36.69 o 
  -7  -4  10      349.91      312.90     15.64 o 
  -6  -4  10      371.39      321.71     16.12 o 
  -5  -4  10      288.75      309.16     58.77 o 
  -4  -4  10      705.70      762.29     33.13 o 
  -3  -4  10      392.05      463.25     31.91 o 
  -2  -4  10      405.22      393.07     17.56 o 
  -1  -4  10      158.05      177.30     24.58 o 
   0  -4  10      175.50      209.91     20.83 o 
   1  -4  10       36.71       41.67      7.90 o 
   2  -4  10      105.76      166.45     15.45 o 
   3  -4  10     1339.34     1401.36     79.07 o 
   4  -4  10      299.95      313.16     47.92 o 
   5  -4  10      110.09      202.11     52.97 o 
   6  -4  10        2.24       13.37     41.72 o 
   7  -4  10      264.60      301.90     72.65 o 
   8  -4  10      126.43      138.47     46.07 o 
   9  -4  10       43.21       41.61     21.66 o 
 -11  -3  10       56.53      102.20     26.50 o 
 -10  -3  10        3.80        5.94     24.89 o 
  -9  -3  10       37.76       43.60     23.97 o 
  -8  -3  10       73.49       78.46      7.22 o 
  -7  -3  10      554.96      599.48     54.30 o 
  -6  -3  10      160.53      210.55     39.04 o 
  -5  -3  10        4.22       30.14     47.22 o 
  -4  -3  10     1275.11     1300.14     23.99 o 
  -3  -3  10     4992.70     4974.25     54.60 o 
  -2  -3  10     3930.60     3734.67     44.77 o 
  -1  -3  10      368.24      588.79     61.77 o 
   0  -3  10      101.64      130.44     30.03 o 
   1  -3  10     3887.71     3555.37     28.04 o 
   2  -3  10     3755.05     3767.14     59.03 o 
   3  -3  10      313.83      346.54     40.03 o 
   4  -3  10      122.72      138.03     20.31 o 
   5  -3  10       50.75       45.62     10.58 o 
   6  -3  10      296.32      368.60     47.85 o 
   7  -3  10       27.68       46.86     56.83 o 
   8  -3  10       98.60       83.55     22.37 o 
   9  -3  10        8.24        7.96     58.85 o 
 -11  -2  10       15.97       11.26      4.67 o 
 -10  -2  10       17.57       33.06     22.41 o 
  -9  -2  10       17.94       31.70     62.88 o 
  -8  -2  10       51.54       72.90     47.46 o 
  -7  -2  10       39.98       40.96      5.61 o 
  -6  -2  10      139.18      158.30     17.27 o 
  -5  -2  10       48.48       68.71     37.14 o 
  -4  -2  10       23.15       18.82     15.67 o 
  -3  -2  10       31.12       30.52     19.30 o 
  -2  -2  10      290.50      322.45     24.55 o 
  -1  -2  10        1.31        5.11      6.84 o 
   0  -2  10       13.77       23.22     17.87 o 
   1  -2  10       74.47       72.95     10.01 o 
   2  -2  10      115.79      149.06     31.64 o 
   3  -2  10      957.47     1230.40     50.16 o 
   4  -2  10      296.99      395.01     52.48 o 
   5  -2  10        6.81       42.22     30.06 o 
   6  -2  10       38.83       40.63     18.44 o 
   7  -2  10      186.96      254.68     36.74 o 
   8  -2  10       19.74       27.88     65.45 o 
   9  -2  10        0.67        2.66      8.18 o 
 -11  -1  10      128.94      141.23     42.74 o 
 -10  -1  10        0.88       21.69     51.48 o 
  -9  -1  10       22.89       39.98     26.43 o 
  -8  -1  10        3.78        5.75      4.32 o 
  -7  -1  10      466.66      567.99     50.76 o 
  -6  -1  10      300.31      332.55     58.90 o 
  -5  -1  10        0.89        5.71     30.43 o 
  -4  -1  10      152.00      248.28     30.85 o 
  -3  -1  10     1561.83     1460.02     62.66 o 
  -2  -1  10     3884.82     3560.02     34.52 o 
  -1  -1  10      725.34      743.29     32.87 o 
   0  -1  10      962.42      970.42     99.70 o 
   1  -1  10     3548.59     3498.23     90.98 o 
   2  -1  10     2904.01     2739.77     19.86 o 
   3  -1  10      488.48      466.87     38.66 o 
   4  -1  10       11.41       41.40     30.87 o 
   5  -1  10      174.93      158.03     22.32 o 
   6  -1  10      343.59      295.55     29.01 o 
   7  -1  10       77.11      108.34     23.17 o 
   8  -1  10        4.87        1.91     61.40 o 
   9  -1  10       76.69       92.39     41.12 o 
 -11   0  10       14.91       15.39      5.84 o 
 -10   0  10       39.54       41.69     14.51 o 
  -9   0  10       10.60       22.32     10.86 o 
  -8   0  10       25.52       45.69     35.66 o 
  -7   0  10        0.61        1.44     13.84 o 
  -6   0  10        0.57        8.13     13.74 o 
  -5   0  10       17.82       28.77     24.04 o 
  -4   0  10       10.03       49.81     18.61 o 
  -3   0  10      255.47      242.60     30.19 o 
  -2   0  10       64.65       78.37     13.43 o 
  -1   0  10      204.11      278.60     19.42 o 
   0   0  10       16.89       27.07     13.64 o 
   1   0  10      779.24      928.70     91.29 o 
   2   0  10     1222.54     1182.88     32.81 o 
   3   0  10      834.00      886.84     85.46 o 
   4   0  10      105.44       89.92     24.23 o 
   5   0  10      328.52      374.67     47.65 o 
   6   0  10     3021.36     3017.87     48.17 o 
   7   0  10     1492.46     1461.80     30.77 o 
   8   0  10      134.09      173.17     35.15 o 
   9   0  10        0.43        8.38     19.88 o 
 -11   1  10      168.89      211.69     21.81 o 
 -10   1  10       16.33       18.00     46.83 o 
  -9   1  10      109.12      114.58     14.29 o 
  -8   1  10      103.65      156.42     41.82 o 
  -7   1  10     1039.14      944.81     34.12 o 
  -6   1  10        8.47       29.11     40.91 o 
  -5   1  10       51.86       55.96     42.69 o 
  -4   1  10       38.82       53.90     28.33 o 
  -3   1  10      679.42      887.50     46.42 o 
  -2   1  10     2949.20     2836.36     39.01 o 
  -1   1  10        7.16       34.27     14.43 o 
   0   1  10      495.93      510.74     21.21 o 
   1   1  10     4092.64     4185.13     48.96 o 
   2   1  10     3755.93     3357.85     30.77 o 
   3   1  10      652.20      680.08     18.77 o 
   4   1  10       34.06       36.39     30.12 o 
   5   1  10      126.26       97.20     19.27 o 
   6   1  10        9.25       62.78     28.95 o 
   7   1  10      121.46      135.94     38.06 o 
   8   1  10      120.33      136.35     43.39 o 
   9   1  10       14.78       16.41     18.64 o 
 -11   2  10       15.44       23.86     38.98 o 
 -10   2  10       47.67       84.55     40.86 o 
  -9   2  10       53.63      113.52     48.87 o 
  -8   2  10       32.91       41.43      9.92 o 
  -7   2  10      136.17      180.06     47.69 o 
  -6   2  10      128.57      146.64     50.72 o 
  -5   2  10       62.65      110.88     33.47 o 
  -4   2  10      294.54      330.46     31.53 o 
  -3   2  10        8.92       33.16     42.96 o 
  -2   2  10        9.49       21.42      7.94 o 
  -1   2  10       72.31       85.14     32.73 o 
   0   2  10      199.92      240.11     31.17 o 
   1   2  10     2251.41     2078.51    164.06 o 
   2   2  10     8784.09     8415.95     76.71 o 
   3   2  10     1245.34     1343.84     65.18 o 
   4   2  10      189.62      184.57     16.75 o 
   5   2  10     1466.23     1452.23     26.68 o 
   6   2  10      791.94      751.75     18.81 o 
   7   2  10      458.65      450.85     51.87 o 
   8   2  10       55.12      142.92     54.54 o 
   9   2  10        5.10       20.40     42.74 o 
 -11   3  10      235.68      281.24     47.95 o 
 -10   3  10        5.82       23.63     37.47 o 
  -9   3  10      156.32      139.00     28.54 o 
  -8   3  10       63.53       98.37     29.90 o 
  -7   3  10       82.87       87.57     16.87 o 
  -6   3  10       67.15       85.07     34.24 o 
  -5   3  10       50.99       78.93     21.78 o 
  -4   3  10      825.73      732.04     30.04 o 
  -3   3  10     2844.63     2803.03     32.35 o 
  -2   3  10     1804.57     1785.65     53.79 o 
  -1   3  10       64.92      118.98     22.21 o 
   0   3  10     1312.63     1443.48     39.93 o 
   1   3  10     3673.88     3593.34     65.61 o 
   2   3  10     1351.93     1281.15     60.76 o 
   3   3  10       96.42       97.07     20.60 o 
   4   3  10       48.44       36.50      5.66 o 
   5   3  10       47.13       90.39     61.13 o 
   6   3  10       16.40       12.91     22.50 o 
   7   3  10       35.96       43.74      6.54 o 
   8   3  10       65.10       51.04     11.58 o 
   9   3  10      119.93       92.17     22.42 o 
 -11   4  10       53.51       45.06     78.56 o 
 -10   4  10       56.60       49.97     24.71 o 
  -9   4  10       47.21       35.74      9.25 o 
  -8   4  10      232.49      228.50     15.14 o 
  -7   4  10      343.89      344.72     14.38 o 
  -6   4  10       27.59      118.67     33.98 o 
  -5   4  10       66.31       65.03     23.11 o 
  -4   4  10        3.28       68.86     37.58 o 
  -3   4  10     2394.51     2172.30     13.51 o 
  -2   4  10       99.24      143.78     30.34 o 
  -1   4  10      678.79      681.04     21.12 o 
   0   4  10      718.50      708.97     33.66 o 
   1   4  10     2780.45     2693.58     64.13 o 
   2   4  10      880.04      850.32     41.31 o 
   3   4  10      289.07      263.24      6.15 o 
   4   4  10       89.93      140.98     30.02 o 
   5   4  10      223.57      201.61     21.76 o 
   6   4  10      736.34      664.44     11.81 o 
   7   4  10      541.38      606.13     31.15 o 
   8   4  10        3.44       26.96     40.13 o 
   9   4  10        5.51        9.64     38.81 o 
 -11   5  10      196.98      224.26     40.38 o 
 -10   5  10        2.99       14.43     22.80 o 
  -9   5  10       55.83      104.07     42.98 o 
  -8   5  10      250.47      225.86      4.03 o 
  -7   5  10     1061.44     1088.17     46.83 o 
  -6   5  10        5.86       13.82      9.43 o 
  -5   5  10       62.22       77.38     14.47 o 
  -4   5  10      136.86      223.88     49.91 o 
  -3   5  10       31.23       35.87      7.86 o 
  -2   5  10      154.30      118.86     27.76 o 
  -1   5  10        7.91       12.04      7.88 o 
   0   5  10      332.78      323.36     61.18 o 
   1   5  10      455.72      435.57     23.62 o 
   2   5  10      145.29      218.26     18.34 o 
   3   5  10      117.53      131.65     15.21 o 
   4   5  10       30.37       37.06     14.77 o 
   5   5  10        6.50        8.74     13.65 o 
   6   5  10       32.10       51.97     43.99 o 
   7   5  10       11.79       17.26     38.95 o 
   8   5  10       13.70       33.45     29.31 o 
   9   5  10        5.52        3.68     51.75 o 
 -11   6  10      135.78      231.57     59.41 o 
 -10   6  10       75.56       86.17     71.13 o 
  -9   6  10      123.43      126.69      8.76 o 
  -8   6  10      192.77      196.76     14.16 o 
  -7   6  10      616.77      590.31     45.87 o 
  -6   6  10       81.27      146.00     61.37 o 
  -5   6  10       73.40       87.58     19.47 o 
  -4   6  10      803.10      826.02     28.66 o 
  -3   6  10     1178.94     1271.64     36.86 o 
  -2   6  10      486.76      474.82     10.01 o 
  -1   6  10       25.23       32.87      4.46 o 
   0   6  10      288.86      275.99     14.41 o 
   1   6  10     1352.67     1290.49     23.96 o 
   2   6  10      911.37      875.14     52.63 o 
   3   6  10        2.32       17.36     45.90 o 
   4   6  10       14.01       13.38     21.44 o 
   5   6  10      376.79      429.37     36.61 o 
   6   6  10     1038.85     1121.60     36.23 o 
   7   6  10      362.42      429.11     56.33 o 
   8   6  10        4.59       27.26     53.85 o 
 -11   7  10      159.42      184.66     69.89 o 
 -10   7  10       11.50        9.73     31.86 o 
  -9   7  10      195.42      241.79     31.81 o 
  -8   7  10      320.27      454.32     87.51 o 
  -7   7  10      205.72      190.78     32.38 o 
  -6   7  10        2.02        7.47     17.77 o 
  -5   7  10      338.63      310.10     11.55 o 
  -4   7  10       70.22       82.11     30.61 o 
  -3   7  10       56.29      103.47     35.14 o 
  -2   7  10       36.94       29.22     24.66 o 
  -1   7  10      572.04      578.18     28.37 o 
   0   7  10      539.57      560.23     56.45 o 
   1   7  10        0.68        8.11     27.81 o 
   2   7  10       81.09       90.41     32.01 o 
   3   7  10      144.45      213.36     31.04 o 
   4   7  10       66.26       61.11     35.87 o 
   5   7  10        6.94       19.71     37.93 o 
   6   7  10      406.49      431.05     24.82 o 
   7   7  10      885.61      809.20     16.58 o 
   8   7  10       80.67       92.02     21.90 o 
 -10   8  10       39.93       63.60     81.39 o 
  -9   8  10      132.54      177.52     77.99 o 
  -8   8  10      660.41      573.77     81.47 o 
  -7   8  10     1075.54     1010.44     19.70 o 
  -6   8  10        9.63       18.73     32.31 o 
  -5   8  10       11.89       23.57     28.81 o 
  -4   8  10      196.29      255.78     45.25 o 
  -3   8  10      375.92      381.70     20.23 o 
  -2   8  10       21.87       81.99     29.99 o 
  -1   8  10     1158.29     1441.16     47.08 o 
   0   8  10       77.75       75.88      6.95 o 
   1   8  10      922.47      852.57     31.72 o 
   2   8  10     1515.47     1634.27     42.17 o 
   3   8  10      131.82      124.13      8.22 o 
   4   8  10       26.75       70.45     32.97 o 
   5   8  10     1172.76     1150.09     48.08 o 
   6   8  10      792.65      809.48     14.24 o 
   7   8  10       80.57       79.15     41.82 o 
   8   8  10        0.94       86.45     53.56 o 
 -10   9  10        6.16        8.82     14.78 o 
  -9   9  10       38.27       49.52     12.38 o 
  -8   9  10       43.61       57.97     40.23 o 
  -7   9  10        2.96        4.82     14.50 o 
  -6   9  10        6.94        8.30     35.25 o 
  -5   9  10      374.59      423.74     52.70 o 
  -4   9  10       65.47      157.49     41.24 o 
  -3   9  10      297.01      314.50     12.83 o 
  -2   9  10       26.16       98.29     21.49 o 
  -1   9  10       19.32       29.26     11.41 o 
   0   9  10      200.30      200.02     27.77 o 
   1   9  10       19.84       32.75     31.51 o 
   2   9  10       28.19      159.21     49.63 o 
   3   9  10        3.25        9.14      5.65 o 
   4   9  10       13.70       28.43     30.74 o 
   5   9  10      458.50      482.51     22.56 o 
   6   9  10      519.64      532.09     51.17 o 
   7   9  10       49.07       38.72     13.94 o 
 -10  10  10       33.95       27.77    113.12 o 
  -9  10  10      170.16      211.47     54.75 o 
  -8  10  10      651.75      600.87     29.26 o 
  -7  10  10     1126.15     1178.48     10.62 o 
  -6  10  10      118.83      188.67     37.63 o 
  -5  10  10       21.65       35.96     18.75 o 
  -4  10  10      141.54      191.11     43.26 o 
  -3  10  10     1169.83     1186.60     43.42 o 
  -2  10  10       18.61       91.54     23.33 o 
  -1  10  10      615.60      696.11     47.27 o 
   0  10  10       12.69       38.64     30.60 o 
   1  10  10      821.36      827.65     48.44 o 
   2  10  10      737.53      803.01     38.22 o 
   3  10  10        5.83        7.14     40.04 o 
   4  10  10       13.04       14.22     13.81 o 
   5  10  10      261.02      362.12     48.03 o 
   6  10  10      229.31      252.59     55.80 o 
   7  10  10      102.25       99.94     31.52 o 
  -9  11  10        0.20        0.11     65.31 o 
  -8  11  10        0.42       15.14     39.16 o 
  -7  11  10        0.80        2.77     34.27 o 
  -6  11  10       11.08       14.62      8.97 o 
  -5  11  10       92.07       92.42     11.99 o 
  -4  11  10      168.70      189.92     37.04 o 
  -3  11  10      712.22      635.24     31.87 o 
  -2  11  10       26.39       55.65     22.41 o 
  -1  11  10       13.92       29.80     65.54 o 
   0  11  10      219.38      317.54     39.03 o 
   1  11  10      154.37      145.12     42.88 o 
   2  11  10      241.25      252.52     24.40 o 
   3  11  10       99.49      122.37     32.33 o 
   4  11  10       43.30       43.53      6.74 o 
   5  11  10      216.99      311.84     54.69 o 
   6  11  10      276.30      346.15     22.19 o 
   7  11  10      129.83      266.33    115.51 o 
  -9  12  10      206.43      244.78     41.23 o 
  -8  12  10      722.15      680.99     17.01 o 
  -7  12  10      653.19      594.31     13.79 o 
  -6  12  10       76.86       83.65     44.80 o 
  -5  12  10      148.50      174.75     32.28 o 
  -4  12  10      535.78      522.32     27.25 o 
  -3  12  10      446.43      417.62     32.46 o 
  -2  12  10        1.38       23.41     17.32 o 
  -1  12  10      499.55      538.98     20.73 o 
   0  12  10       23.40       23.09     20.65 o 
   1  12  10      209.27      200.37     28.42 o 
   2  12  10        0.26        0.05      9.02 o 
   3  12  10       79.93       70.38     24.30 o 
   4  12  10       27.65      108.94     29.47 o 
   5  12  10       24.55       51.23     47.43 o 
   6  12  10       67.24       59.48     24.09 o 
  -9  13  10       20.05      121.76     95.83 o 
  -8  13  10        0.65       17.43     26.64 o 
  -7  13  10      221.13      225.32     16.91 o 
  -6  13  10      230.80      302.64     52.05 o 
  -5  13  10      323.11      342.25     25.98 o 
  -4  13  10     1002.15      944.82     39.87 o 
  -3  13  10      699.75      635.56     14.37 o 
  -2  13  10      121.64      119.02     17.63 o 
  -1  13  10        8.35       14.71     10.79 o 
   0  13  10      357.04      366.79     26.60 o 
   1  13  10     1309.66     1549.49     59.53 o 
   2  13  10      478.57      560.88     47.75 o 
   3  13  10        0.72       37.27     32.41 o 
   4  13  10       17.85       11.57      8.63 o 
   5  13  10      191.42      222.34     37.41 o 
  -8  14  10      790.18      750.89     68.41 o 
  -7  14  10      614.74      657.77     79.72 o 
  -6  14  10       14.06       22.73     47.91 o 
  -5  14  10        2.29        5.46     23.63 o 
  -4  14  10      230.20      346.61     73.43 o 
  -3  14  10      199.09      188.79     72.24 o 
  -2  14  10        6.35       29.31     32.47 o 
  -1  14  10      217.03      294.31     32.84 o 
   0  14  10       59.23       74.59     22.70 o 
   1  14  10       74.05       83.89     19.86 o 
   2  14  10        3.24       18.70     41.23 o 
   3  14  10       34.08       29.62      3.21 o 
   4  14  10       89.06       96.84     32.68 o 
   5  14  10       19.36       31.82     99.14 o 
  -7  15  10       78.04       73.89      7.27 o 
  -6  15  10        2.33       18.73     24.79 o 
  -5  15  10       22.15       34.03     50.46 o 
  -4  15  10      556.48      556.17     29.37 o 
  -3  15  10     1334.15     1209.03     32.25 o 
  -2  15  10      461.22      485.83     76.43 o 
  -1  15  10       13.92       16.46     14.94 o 
   0  15  10      229.97      249.49     24.08 o 
   1  15  10      246.60      350.04     47.37 o 
   2  15  10       57.62       45.80     41.80 o 
   3  15  10       45.15       57.91      7.36 o 
   4  15  10       16.01      113.75     40.52 o 
  -6  16  10       47.11       73.63     46.03 o 
  -5  16  10      102.84       71.95     17.84 o 
  -4  16  10       41.43       71.52     47.86 o 
  -3  16  10       76.08       79.09     90.12 o 
  -2  16  10       80.18       82.73     14.48 o 
  -1  16  10       10.88       10.12      0.37 o 
   0  16  10       80.54       84.41      4.05 o 
   1  16  10        0.45        9.55     38.33 o 
   2  16  10        1.36       17.15     19.31 o 
   3  16  10      104.36       87.00     38.22 o 
  -5  17  10       98.59      171.52     47.32 o 
  -4  17  10      646.70      597.63     12.14 o 
  -3  17  10      403.41      377.97    123.97 o 
  -2  17  10       53.99       90.49     58.12 o 
  -1  17  10       35.93       77.09     35.23 o 
   0  17  10      101.15       92.50     41.55 o 
   1  17  10      364.34      340.79     60.97 o 
   2  17  10       65.63       91.07     32.86 o 
  -4  18  10        0.04        9.01     21.00 o 
  -2  18  10       61.65       82.95     84.79 o 
  -1  18  10      360.97      357.88     66.91 o 
   0  18  10       83.01       90.10     25.22 o 
  -2 -18  11       86.02       79.41     18.80 o 
  -1 -18  11        4.91       19.22     33.88 o 
   0 -18  11       79.73       78.00     10.76 o 
   1 -18  11       11.95       11.43     19.01 o 
  -4 -17  11        8.16       10.56     43.98 o 
  -3 -17  11       80.20       67.69      5.31 o 
  -2 -17  11      156.84      139.37     10.10 o 
  -1 -17  11       15.57       18.11      5.04 o 
   0 -17  11       91.75       84.95     18.77 o 
   1 -17  11        2.01       18.07     20.91 o 
   2 -17  11      158.02      157.23     16.91 o 
   3 -17  11       77.02       83.15     27.17 o 
  -5 -16  11       94.18       86.08     19.77 o 
  -4 -16  11       83.17       79.93      4.21 o 
  -3 -16  11      230.09      210.71     13.73 o 
  -2 -16  11      149.28      162.19     11.17 o 
  -1 -16  11        1.99       20.50      9.42 o 
   0 -16  11        1.57        6.74     20.40 o 
   1 -16  11       19.78       23.94     45.45 o 
   2 -16  11       20.23       27.48     22.58 o 
   3 -16  11       14.79       20.78     12.54 o 
   4 -16  11        6.30        6.44    112.56 o 
  -6 -15  11      114.68      127.07     34.01 o 
  -5 -15  11        9.01       13.41     37.23 o 
  -4 -15  11        0.14        5.51      8.85 o 
  -3 -15  11      272.97      274.94     22.12 o 
  -2 -15  11      609.60      608.41     25.33 o 
  -1 -15  11       60.18       74.67     24.61 o 
   0 -15  11      134.79      127.05     12.24 o 
   1 -15  11        6.95       45.26     50.42 o 
   2 -15  11      309.03      334.95     21.34 o 
   3 -15  11      246.89      307.99     39.88 o 
   4 -15  11        1.78       15.99     27.45 o 
   5 -15  11       54.08       71.18     99.69 o 
  -7 -14  11      694.95      645.36     49.18 o 
  -6 -14  11      836.34      729.25     25.80 o 
  -5 -14  11      341.77      311.67     33.92 o 
  -4 -14  11      122.58      106.88     13.89 o 
  -3 -14  11      194.37      278.08     43.75 o 
  -2 -14  11      256.07      308.38     25.48 o 
  -1 -14  11      491.04      469.06     23.18 o 
   0 -14  11       91.59      104.00     17.60 o 
   1 -14  11       10.94       16.85     19.42 o 
   2 -14  11        7.94       17.85     16.46 o 
   3 -14  11       19.62       26.41     20.86 o 
   4 -14  11       90.28       71.88     41.69 o 
   5 -14  11      121.58      148.97     84.53 o 
   6 -14  11       24.10       43.04     38.44 o 
  -7 -13  11      167.51      164.85     43.73 o 
  -6 -13  11      203.68      208.25     40.14 o 
  -5 -13  11        7.52       13.76     48.50 o 
  -4 -13  11        7.54       23.47     12.08 o 
  -3 -13  11      420.21      427.80     17.17 o 
  -2 -13  11      681.44      638.13     29.71 o 
  -1 -13  11      189.10      177.53     16.66 o 
   0 -13  11       43.91       52.94     22.75 o 
   1 -13  11      164.71      151.45      2.65 o 
   2 -13  11      172.62      155.24     12.61 o 
   3 -13  11       60.65       52.62     32.65 o 
   4 -13  11        9.57       11.91     43.26 o 
   5 -13  11       36.68       23.91     59.88 o 
   6 -13  11       42.07       46.32     44.11 o 
  -8 -12  11      234.08      238.26     65.50 o 
  -7 -12  11      163.97      221.67     28.78 o 
  -6 -12  11      250.94      242.79     31.57 o 
  -5 -12  11      335.68      381.02     52.40 o 
  -4 -12  11      164.25      167.56     39.90 o 
  -3 -12  11       68.27       94.88     18.62 o 
  -2 -12  11      146.24      139.17     26.50 o 
  -1 -12  11        3.70       45.88     29.87 o 
   0 -12  11       86.62       86.54     11.65 o 
   1 -12  11        2.95       11.35     29.49 o 
   2 -12  11        0.79       14.21     22.59 o 
   3 -12  11       50.26      113.21     23.52 o 
   4 -12  11      198.46      182.99     61.18 o 
   5 -12  11      294.35      292.62     38.36 o 
   6 -12  11        3.88        2.02      4.23 o 
   7 -12  11       20.26       26.67     73.20 o 
  -8 -11  11        7.63       44.14     34.78 o 
  -7 -11  11      337.90      397.29     50.62 o 
  -6 -11  11      232.46      195.12     40.97 o 
  -5 -11  11        2.88       13.38     44.90 o 
  -4 -11  11      172.12      174.94     36.80 o 
  -3 -11  11      941.42      946.39     38.99 o 
  -2 -11  11      544.41      556.14     18.39 o 
  -1 -11  11      142.27      136.79      7.09 o 
   0 -11  11      414.10      440.67     29.92 o 
   1 -11  11       63.59       81.90     37.31 o 
   2 -11  11      216.34      203.17      8.41 o 
   3 -11  11        9.68       10.07     32.25 o 
   4 -11  11      146.11      172.33     55.81 o 
   5 -11  11        2.66        5.40     53.69 o 
   6 -11  11      112.61      141.50     42.03 o 
   7 -11  11        0.58       59.35     87.56 o 
  -8 -10  11       18.50       33.32     60.32 o 
  -7 -10  11       49.24       74.79     19.87 o 
  -6 -10  11      100.38      136.07     19.02 o 
  -5 -10  11        6.20       46.66     30.33 o 
  -4 -10  11        2.33        8.70     44.44 o 
  -3 -10  11        4.34       22.96      7.86 o 
  -2 -10  11      130.19      127.84     21.41 o 
  -1 -10  11      112.67      161.41     26.60 o 
   0 -10  11       10.33       16.36     11.54 o 
   1 -10  11      317.45      353.19     18.71 o 
   2 -10  11      819.66      757.44      6.92 o 
   3 -10  11      233.39      245.75     19.68 o 
   4 -10  11       74.93       95.36     30.15 o 
   5 -10  11       31.37      111.67     40.37 o 
   6 -10  11       11.77       22.44     28.51 o 
   7 -10  11      143.61      173.87     34.49 o 
   8 -10  11       49.55       69.16     25.01 o 
  -9  -9  11       12.69       34.74     40.51 o 
  -8  -9  11       63.28      108.21     46.56 o 
  -7  -9  11      610.75      548.18     44.69 o 
  -6  -9  11      871.20      929.76     34.34 o 
  -5  -9  11      305.65      362.45     38.54 o 
  -4  -9  11      255.50      311.32     46.30 o 
  -3  -9  11     2040.88     1927.02    101.71 o 
  -2  -9  11     3381.59     3301.28     34.77 o 
  -1  -9  11      618.33      732.11     20.50 o 
   0  -9  11        4.64       13.32      7.26 o 
   1  -9  11      688.77      784.75     94.45 o 
   2  -9  11      877.71      818.22     16.32 o 
   3  -9  11       58.78      133.34     40.33 o 
   4  -9  11       12.51       30.41     46.35 o 
   5  -9  11        9.54        6.49      2.57 o 
   6  -9  11       48.77       63.27     51.68 o 
   7  -9  11       67.54       86.08    110.54 o 
   8  -9  11       10.52        3.68     12.14 o 
 -10  -8  11        4.18       16.00     48.37 o 
  -9  -8  11        2.98       15.09     63.98 o 
  -8  -8  11       41.22       68.36     45.56 o 
  -7  -8  11        4.04       30.71     58.11 o 
  -6  -8  11        0.55       13.49     11.55 o 
  -5  -8  11      132.72      182.36     62.52 o 
  -4  -8  11      160.30      186.60     35.78 o 
  -3  -8  11      487.10      457.79     18.13 o 
  -2  -8  11      670.74      604.05     24.27 o 
  -1  -8  11       97.19      165.25     16.17 o 
   0  -8  11      178.87      163.76     12.96 o 
   1  -8  11      873.41      850.81     23.08 o 
   2  -8  11     2069.45     1898.76    106.76 o 
   3  -8  11     1144.38     1067.96     72.88 o 
   4  -8  11      138.18      242.97     80.38 o 
   5  -8  11      533.95      484.50     50.95 o 
   6  -8  11     2665.31     2494.92     65.57 o 
   7  -8  11      496.75      523.84     72.34 o 
   8  -8  11       43.17      113.03     70.58 o 
 -10  -7  11       15.08       29.55     32.82 o 
  -9  -7  11       67.86       90.31     21.20 o 
  -8  -7  11      182.88      273.88     54.85 o 
  -7  -7  11      898.46      915.46     69.70 o 
  -6  -7  11      641.22      591.63     23.34 o 
  -5  -7  11      157.21      184.49     15.79 o 
  -4  -7  11       60.61      136.23     37.10 o 
  -3  -7  11     2080.39     1978.39     37.96 o 
  -2  -7  11     3614.75     3280.53     27.50 o 
  -1  -7  11     1216.14     1128.63     13.42 o 
   0  -7  11     1259.82     1168.42     22.50 o 
   1  -7  11     1939.83     1836.45     39.53 o 
   2  -7  11      464.37      538.74    132.66 o 
   3  -7  11       58.99       59.08     26.67 o 
   4  -7  11        1.04        2.96     20.15 o 
   5  -7  11       11.03       38.66     45.24 o 
   6  -7  11       20.91       24.74      6.79 o 
   7  -7  11        0.81       22.57     52.18 o 
   8  -7  11        6.10       23.01     48.40 o 
 -10  -6  11       15.75       18.18      5.24 o 
  -9  -6  11      137.39      186.49     30.58 o 
  -8  -6  11      110.67      113.20     78.26 o 
  -7  -6  11        7.23       11.36     80.23 o 
  -6  -6  11        3.92        5.21     43.17 o 
  -5  -6  11      146.58      187.25     24.26 o 
  -4  -6  11      697.32      623.86     63.48 o 
  -3  -6  11       46.14      105.14     39.95 o 
  -2  -6  11      750.03      734.74     65.55 o 
  -1  -6  11      113.80      220.63     42.26 o 
   0  -6  11      439.66      421.42     18.22 o 
   1  -6  11     3341.91     3116.89     54.76 o 
   2  -6  11     2094.24     2187.73     60.80 o 
   3  -6  11      185.53      210.03     17.18 o 
   4  -6  11       58.12      122.36     65.17 o 
   5  -6  11       70.97       50.58      1.10 o 
   6  -6  11      124.67      185.66     30.49 o 
   7  -6  11      270.68      367.67    126.54 o 
   8  -6  11        4.44       49.16     43.04 o 
 -10  -5  11       45.63       71.71     42.27 o 
  -9  -5  11        1.08       11.10     61.04 o 
  -8  -5  11       55.53      166.89     51.72 o 
  -7  -5  11      181.50      182.61     18.13 o 
  -6  -5  11      253.86      248.09     34.20 o 
  -5  -5  11        1.21       61.79     49.40 o 
  -4  -5  11     1139.85     1211.08     60.02 o 
  -3  -5  11     4450.37     4101.46     20.32 o 
  -2  -5  11     1002.63     1163.70     55.42 o 
  -1  -5  11      745.77      718.78     22.94 o 
   0  -5  11       69.40       58.58      5.29 o 
   1  -5  11       13.49       83.05     29.96 o 
   2  -5  11      212.49      163.50     22.34 o 
   3  -5  11       16.87       14.44     46.04 o 
   4  -5  11      175.43      149.42      7.42 o 
   5  -5  11      211.01      234.19     30.96 o 
   6  -5  11      434.76      424.34      3.99 o 
   7  -5  11      211.35      243.90     68.46 o 
   8  -5  11        8.97       26.01     61.88 o 
   9  -5  11        0.07        0.00     30.90 o 
 -11  -4  11        6.63       45.80     80.56 o 
 -10  -4  11       81.45       77.12      5.16 o 
  -9  -4  11       44.57       60.41     49.66 o 
  -8  -4  11        0.50        7.22     31.11 o 
  -7  -4  11      124.61      102.09     34.29 o 
  -6  -4  11       10.45       12.67     27.95 o 
  -5  -4  11      548.32      500.30     28.99 o 
  -4  -4  11       41.42      124.60     54.26 o 
  -3  -4  11     1527.53     1538.04    100.37 o 
  -2  -4  11     1536.29     1523.61     19.72 o 
  -1  -4  11       55.68       50.44     43.10 o 
   0  -4  11      203.29      233.74     17.71 o 
   1  -4  11      429.96      431.07     47.27 o 
   2  -4  11     1137.14     1162.49     98.18 o 
   3  -4  11      722.24      799.14     54.77 o 
   4  -4  11        3.92       14.21     46.84 o 
   5  -4  11       37.87       65.19     69.45 o 
   6  -4  11      200.50      209.84      2.73 o 
   7  -4  11       49.45       48.39     57.11 o 
   8  -4  11       12.16       34.05     56.36 o 
   9  -4  11       20.63       14.71      6.81 o 
 -11  -3  11       92.33      133.94     60.73 o 
 -10  -3  11        3.27       10.40     31.68 o 
  -9  -3  11        5.06        7.53     14.32 o 
  -8  -3  11      131.88      168.02     42.85 o 
  -7  -3  11      287.78      264.26     25.76 o 
  -6  -3  11       12.29       26.48     31.61 o 
  -5  -3  11       21.86       28.77     21.51 o 
  -4  -3  11      593.09      514.22     32.09 o 
  -3  -3  11      323.51      401.75     59.78 o 
  -2  -3  11      781.35      861.80    103.14 o 
  -1  -3  11      213.24      265.25     42.72 o 
   0  -3  11        2.83        8.98      6.17 o 
   1  -3  11      229.09      211.12     29.01 o 
   2  -3  11       22.72       53.83     23.02 o 
   3  -3  11       65.67      110.58     32.66 o 
   4  -3  11       99.81      107.02      6.08 o 
   5  -3  11      146.65      135.81     18.12 o 
   6  -3  11      288.86      262.41     35.31 o 
   7  -3  11      613.48      647.91     60.63 o 
   8  -3  11       89.46       89.44     17.68 o 
   9  -3  11       10.74       12.50     15.45 o 
 -11  -2  11       16.75       81.13     63.99 o 
 -10  -2  11        5.64       50.42     28.58 o 
  -9  -2  11       26.25       20.41     14.38 o 
  -8  -2  11        9.51       17.99     27.43 o 
  -7  -2  11      240.98      262.87     27.04 o 
  -6  -2  11        8.40       14.32     13.01 o 
  -5  -2  11      202.82      236.35     47.73 o 
  -4  -2  11      224.34      237.26     26.58 o 
  -3  -2  11       93.03      130.00     35.00 o 
  -2  -2  11     1030.70      999.99     26.80 o 
  -1  -2  11       68.31      186.67     35.79 o 
   0  -2  11      301.32      308.28     33.36 o 
   1  -2  11     2900.65     3028.47     44.34 o 
   2  -2  11     1998.25     1980.54     41.26 o 
   3  -2  11       41.32       55.80     25.97 o 
   4  -2  11        1.86        3.47     30.70 o 
   5  -2  11       15.61       26.20     15.94 o 
   6  -2  11      301.94      303.91     20.08 o 
   7  -2  11       26.94      118.03     80.72 o 
   8  -2  11       71.07       62.82     13.88 o 
   9  -2  11       92.95       79.09     26.55 o 
 -11  -1  11       11.54        6.02      4.82 o 
 -10  -1  11       61.24       75.34     59.40 o 
  -9  -1  11       22.80       35.81     27.34 o 
  -8  -1  11       49.23       52.72     20.98 o 
  -7  -1  11        9.73       64.46     21.70 o 
  -6  -1  11        6.54        7.56     23.40 o 
  -5  -1  11       58.36       72.01      5.79 o 
  -4  -1  11       41.46       38.55     35.36 o 
  -3  -1  11      383.52      382.88     11.75 o 
  -2  -1  11      304.04      315.82     26.41 o 
  -1  -1  11       19.19       35.00     13.50 o 
   0  -1  11       39.18      123.22     25.73 o 
   1  -1  11      254.79      322.67     19.89 o 
   2  -1  11       34.69       84.33     25.56 o 
   3  -1  11        0.67       26.17     57.40 o 
   4  -1  11       48.01       64.16     12.55 o 
   5  -1  11       70.64       68.02     12.09 o 
   6  -1  11      199.60      221.58     29.53 o 
   7  -1  11      378.63      362.44     17.50 o 
   8  -1  11       62.40       47.82     61.42 o 
   9  -1  11        6.89        5.52     51.61 o 
 -11   0  11      272.28      301.09     25.97 o 
 -10   0  11       34.83       33.65     31.24 o 
  -9   0  11       82.17       62.85     32.38 o 
  -8   0  11      347.30      373.36     13.98 o 
  -7   0  11      661.80      597.97     43.37 o 
  -6   0  11        5.66        6.30     17.58 o 
  -5   0  11      531.29      534.04     25.25 o 
  -4   0  11      161.25      194.62     45.27 o 
  -3   0  11     3758.70     3468.11     90.49 o 
  -2   0  11     4933.15     4568.05     25.65 o 
  -1   0  11       54.00       73.26     12.91 o 
   0   0  11     1395.93     1387.98     53.05 o 
   1   0  11     3501.46     3309.02    105.92 o 
   2   0  11     2011.80     1870.09     48.58 o 
   3   0  11      948.20      933.49     64.24 o 
   4   0  11       34.34       49.98     16.12 o 
   5   0  11      902.05     1103.87     40.00 o 
   6   0  11     1015.36     1186.96     53.78 o 
   7   0  11        0.82       35.79     55.64 o 
   8   0  11       48.34       46.90     44.91 o 
   9   0  11       31.10       53.89     51.28 o 
 -11   1  11       39.45       66.69     34.62 o 
 -10   1  11       18.67       28.30     34.47 o 
  -9   1  11       30.10      107.81     44.56 o 
  -8   1  11       21.88       47.14     30.82 o 
  -7   1  11      117.46      121.13     28.91 o 
  -6   1  11       75.51      110.20     37.71 o 
  -5   1  11       33.68       54.93     29.34 o 
  -4   1  11      342.90      385.35     12.71 o 
  -3   1  11        2.21       24.81     43.49 o 
  -2   1  11      149.33      176.91     16.82 o 
  -1   1  11      264.64      258.45      6.51 o 
   0   1  11      584.77      566.21     15.16 o 
   1   1  11      645.04      820.98    119.93 o 
   2   1  11       63.84      154.33     37.39 o 
   3   1  11      233.98      325.05     39.34 o 
   4   1  11      208.35      207.88     22.90 o 
   5   1  11     1186.76     1389.90     52.33 o 
   6   1  11     2501.04     2397.85     57.36 o 
   7   1  11      927.55      857.73     23.86 o 
   8   1  11       32.24       27.09     31.66 o 
   9   1  11      208.77      206.00     60.14 o 
 -11   2  11       76.20       71.53     62.23 o 
 -10   2  11        6.56       13.05     47.73 o 
  -9   2  11      173.61      226.40     28.93 o 
  -8   2  11      943.87      921.76     22.84 o 
  -7   2  11     1771.70     1877.33     50.56 o 
  -6   2  11        5.43       22.26     22.03 o 
  -5   2  11      797.04      734.31     20.70 o 
  -4   2  11      711.12      662.29     30.23 o 
  -3   2  11     1072.06     1271.00     34.28 o 
  -2   2  11      257.37      262.06     14.17 o 
  -1   2  11      120.65      117.71     32.28 o 
   0   2  11      134.35      152.07     14.19 o 
   1   2  11     4372.06     4063.28     57.50 o 
   2   2  11     4539.03     4425.57     58.68 o 
   3   2  11      384.02      580.76     73.98 o 
   4   2  11       35.08       36.85     32.59 o 
   5   2  11      750.09      740.65     13.76 o
[truncated: 164,152 more chars]
